# Supplementary material for: Brain proteomic atlas of alcohol use disorder in adult males
Source: Transl Psychiatry. 2023 Oct 13;13:318. doi: 10.1038/s41398-023-02605-0 (PMC10575941; doi:10.1038/s41398-023-02605-0)
Supplement: Supplementary file 3 — Supplementary Table 1 [file 41398_2023_2605_MOESM3_ESM.xlsx]

## Sheet: Supp 1
Subject ID	Subjects	Age	PMI	Brain pH	Cause of Death	Blood alcohol	Age Onset Drinking		Drinking days/week	Daily Alcohol Intake (grams) at death	Smoking days/week	Pack- Years	BMI
	N=27					levels (g/100 mL) at death		Years drinking	at death			cigarettes
	Males
210	AUD	51	27	6	Blood Loss	0.119	17	34	7	150	7	30	21
562	AUD	55	48	7	Cardiac	0.246	24	31	7	170	7	45	22
572	AUD	64	39	7	Toxicity	0.293	25	39	7	204	7	92	20
591	AUD	45	18	7	Respiratory	0.297	14	31	7	170	7	29	29
641	AUD	43	33	7	Undetermined	0.103	25	18	7	280	7	25	28
654	AUD	49	44	6	Cardiac	0.03	16	33	7	84	7	50	26
719	AUD	44	59	7	Cardiac	0.309	18	26	7	308	7	28	25
779	AUD	51	52	7	Hepatic	0.02	15	36	7	150	7	54	17
792	AUD	52	48	7	Toxicity	0.43	18	34	7	300	7	37	24
800	AUD	47	36	7	Vascular	0.037	15	32	7	230	7	50	22
801	AUD	55	24	6	Cardiac	0.292	17	38	7	520	7	56	37
239	Control	37	24	6	Cardiac	0	25	12	0	NP	NP	NP	46
570	Control	47	38	7	Cardiac	0.029	25	22	5-6	12	7	54	40
598	Control	56	19	7	Cardiac	0	20	36	3-4	68	7	0	25
631	Control	36	34	7	Cardiac	0	25	11	1-2	14	Never	2	48
647	Control	69	52	7	Cardiac	NP	25	44	7	17	0	0	22
650	Control	37	14	6	Cardiac	0	25	12	1-2	0	Never	0	25
675	Control	50	34	7	Cardiac	0	16	34	7	16	Never	0	29
691	Control	32	36	7	Cardiac	0	28	4	7	28	Never	0	54
692	Control	64	17	7	Cardiac	NP	35	29	3-4	28	Never	0	24
700	Control	59	15	7	Cardiac	0	25	34	7	56	Never	0	40
702	Control	52	36	7	Undetermined	0	N/A	N/A	Never	0	Never	0	21
718	Control	64	29	7	Cardiac	0	20	44	1-2	4.8	0	5	41
727	Control	40	27	7	Cardiac/Respiratory	0	25	15	5-6	8	Never	0	35
752	Control	52	28	6	Cardiac	NP	N/A	N/A	Never	0	Never	0	27
757	Control	46	26	7	Respiratory	0.07	16	30	7	17	Never	0	25
777	Control	58	68	7	Cardiac	0	26	32	5-6	8.85	Never	0	26
AUD = Alcohol Use Disorder
PMI = Post-Mortem Interval
BMI = Body Mass Index
NP = Not Performed
Bolded items were significantly different between groups: Age Onset of Drinking, p=.007; Drinking Days per Week, p=.002; Daily Alcohol Intake, p<.001; BMI. p=.012
