# Supplementary material for: Brain proteomic atlas of alcohol use disorder in adult males
Source: Transl Psychiatry. 2023 Oct 13;13:318. doi: 10.1038/s41398-023-02605-0 (PMC10575941; doi:10.1038/s41398-023-02605-0)
Supplement: Supplementary file 4 — Supplementary Table 2 [file 41398_2023_2605_MOESM4_ESM.xlsx]

## Sheet: Supp 2
ID	UniProt Accession	LogFC Control vs AUD Amygdala	p-value Amygdala	Differencial expression Amygdala	LogFC Control vs AUD Hippocampus	p-value Hippocampus	Differencial expression Hippocampus	LogFC Control vs AUD Hypothalamus	p-value Hypothalamus	Differencial expression Hypothalamus	LogFC Control vs AUD Nucleus Accumbens	p-value Nucleus Accumbens	Differencial expression Nucleus Accumbens	LogFC Control vs AUD Prefrontal Cortex	p-value Prefrontal Cortex	Differencial expression Prefrontal Cortex	LogFC Control vs AUD VTA	p-value VTA	Differencial expression VTA
A1BG	P04217	0.253599	0.368136	Not significant	NA	NA	NA	0.50081	0.0644393	Not significant	0.117326	0.612242	Not significant	NA	NA	NA	0.452962	0.084604	Not significant
A2M	P01023	0.159405	0.510153	Not significant	0.398356	0.037986	Higher in Alcohol.Use.Disorder	0.43808	0.0799791	Not significant	0.140591	0.503958	Not significant	0.377569	0.0371306	Higher in Alcohol.Use.Disorder	0.655226	0.00864192	Higher in Alcohol.Use.Disorder
A2ML1	A8K2U0	-0.177118	0.541946	Not significant	NA	NA	NA	NA	NA	NA	NA	NA	NA	NA	NA	NA	NA	NA	NA
AAAS	Q9NRG9	NA	NA	NA	0.0170871	0.809559	Not significant	NA	NA	NA	NA	NA	NA	NA	NA	NA	NA	NA	NA
AACS	Q86V21	-0.214217	0.0956624	Not significant	NA	NA	NA	-0.292098	0.0768499	Not significant	NA	NA	NA	-0.18773	0.218771	Not significant	-0.24004	0.0275676	Higher in Control
AADAT	Q8N5Z0	NA	NA	NA	NA	NA	NA	NA	NA	NA	-0.0822997	0.256708	Not significant	NA	NA	NA	NA	NA	NA
AAK1	Q2M2I8	-0.0675737	0.559844	Not significant	-0.170959	0.193783	Not significant	-0.123274	0.30345	Not significant	-0.299255	0.0372649	Higher in Control	-0.254583	0.107457	Not significant	-0.101099	0.368219	Not significant
AAMDC	Q9H7C9	-0.00328204	0.982331	Not significant	0.09374	0.548829	Not significant	-0.0547437	0.706862	Not significant	-0.291326	0.142685	Not significant	-0.341781	0.0562095	Not significant	-0.0244608	0.890076	Not significant
AAMP	Q13685	0.189607	0.120981	Not significant	-0.00209785	0.978945	Not significant	NA	NA	NA	-0.0169358	0.872607	Not significant	0.0100752	0.903705	Not significant	-0.0635653	0.467742	Not significant
AARS	P49588	-0.0722377	0.376843	Not significant	0.0758593	0.217038	Not significant	-0.13474	0.136612	Not significant	-0.0919533	0.199655	Not significant	-0.0545851	0.381692	Not significant	-0.0098144	0.878084	Not significant
AARS2	Q5JTZ9	0.103974	0.202508	Not significant	0.0627272	0.443024	Not significant	0.140241	0.217067	Not significant	0.0255605	0.800883	Not significant	-0.0135128	0.879101	Not significant	0.0999657	0.285459	Not significant
AARSD1	Q9BTE6	0.135913	0.170034	Not significant	0.0255595	0.735068	Not significant	0.0708598	0.374151	Not significant	0.0712966	0.509426	Not significant	0.118528	0.269762	Not significant	0.010817	0.915858	Not significant
AASDHPPT	Q9NRN7	0.288645	0.0818209	Not significant	-0.0397987	0.647606	Not significant	-0.295402	0.0586616	Not significant	-0.272567	0.0220246	Higher in Control	-0.104954	0.37081	Not significant	0.00385741	0.97494	Not significant
AASS	Q9UDR5	NA	NA	NA	NA	NA	NA	0.671549	0.00856714	Higher in Alcohol.Use.Disorder	0.625963	0.00133202	Higher in Alcohol.Use.Disorder	0.466855	0.00237673	Higher in Alcohol.Use.Disorder	0.68577	0.0288944	Higher in Alcohol.Use.Disorder
AATK	Q6ZMQ8	0.0528301	0.680399	Not significant	-0.0189709	0.906759	Not significant	NA	NA	NA	-0.0858076	0.228721	Not significant	0.0711308	0.506181	Not significant	0.0541541	0.779197	Not significant
ABAT	P80404	0.639566	0.00201386	Higher in Alcohol.Use.Disorder	0.0332418	0.804668	Not significant	0.0208276	0.918987	Not significant	-0.0406857	0.797374	Not significant	0.0273676	0.861091	Not significant	0.160517	0.254436	Not significant
ABCA13	Q86UQ4	0.0434372	0.653098	Not significant	NA	NA	NA	NA	NA	NA	NA	NA	NA	NA	NA	NA	0.0903264	0.487242	Not significant
ABCA2	Q9BZC7	-0.155866	0.176897	Not significant	-0.0360612	0.726659	Not significant	0.111609	0.429119	Not significant	-0.0550257	0.704596	Not significant	-0.00765704	0.957693	Not significant	0.101791	0.402309	Not significant
ABCA3	Q99758	0.310301	0.0511891	Not significant	NA	NA	NA	NA	NA	NA	0.264115	0.25578	Not significant	0.219992	0.0980688	Not significant	-0.00637988	0.966024	Not significant
ABCA7	Q8IZY2	NA	NA	NA	NA	NA	NA	NA	NA	NA	0.0872042	0.487935	Not significant	NA	NA	NA	NA	NA	NA
ABCA8	O94911	-0.294711	0.0403075	Higher in Control	NA	NA	NA	-0.187121	0.291459	Not significant	NA	NA	NA	0.0306941	0.892517	Not significant	-0.139094	0.460796	Not significant
ABCB1	P08183	0.254042	0.0921207	Not significant	0.212062	0.233896	Not significant	0.227779	0.0396118	Higher in Alcohol.Use.Disorder	0.28698	0.232233	Not significant	0.395956	0.0653209	Not significant	0.00814195	0.943316	Not significant
ABCB10	Q9NRK6	0.423372	0.0475177	Higher in Alcohol.Use.Disorder	0.232185	0.154524	Not significant	NA	NA	NA	0.339707	0.00780876	Higher in Alcohol.Use.Disorder	NA	NA	NA	-0.128229	0.38767	Not significant
ABCB11	O95342	NA	NA	NA	NA	NA	NA	NA	NA	NA	NA	NA	NA	0.0804314	0.383653	Not significant	0.147902	0.370557	Not significant
ABCB4	P21439	0.156611	0.179787	Not significant	NA	NA	NA	NA	NA	NA	0.137261	0.425054	Not significant	0.0807212	0.468475	Not significant	0.000583916	0.996943	Not significant
ABCB6	Q9NP58	0.848751	0.11932	Not significant	-0.151701	0.549299	Not significant	0.125315	0.442821	Not significant	0.154119	0.303647	Not significant	NA	NA	NA	-0.17423	0.441497	Not significant
ABCB7	O75027	0.429197	0.00708281	Higher in Alcohol.Use.Disorder	0.156061	0.142737	Not significant	0.252265	0.0470342	Higher in Alcohol.Use.Disorder	0.0885028	0.526663	Not significant	0.16805	0.100733	Not significant	0.123385	0.392537	Not significant
ABCB8	Q9NUT2	-0.0659949	0.57181	Not significant	-0.0358979	0.757742	Not significant	0.269679	0.0130668	Higher in Alcohol.Use.Disorder	0.133138	0.359363	Not significant	0.173164	0.270822	Not significant	0.202807	0.0702961	Not significant
ABCB9	Q9NP78	-0.0378449	0.785172	Not significant	0.0119434	0.9263	Not significant	-0.353301	0.0711931	Not significant	-0.0191729	0.896224	Not significant	0.0566028	0.673441	Not significant	0.0469902	0.638168	Not significant
ABCC1	P33527	NA	NA	NA	NA	NA	NA	-0.0455342	0.676865	Not significant	0.0654837	0.39303	Not significant	NA	NA	NA	-0.23635	0.201351	Not significant
ABCC4	O15439	-0.0408	0.795355	Not significant	-0.0922394	0.600409	Not significant	0.0668336	0.610246	Not significant	NA	NA	NA	NA	NA	NA	-0.081755	0.499874	Not significant
ABCC5	O15440	0.115833	0.215369	Not significant	NA	NA	NA	NA	NA	NA	0.181289	0.238077	Not significant	NA	NA	NA	NA	NA	NA
ABCC8	Q09428	-0.0375307	0.735749	Not significant	NA	NA	NA	NA	NA	NA	NA	NA	NA	NA	NA	NA	-0.0978547	0.332205	Not significant
ABCD2	Q9UBJ2	-0.21333	0.182432	Not significant	0.0211052	0.822638	Not significant	0.321944	0.0849037	Not significant	-0.0706638	0.458546	Not significant	-0.167262	0.390102	Not significant	-0.0720085	0.661171	Not significant
ABCD3	P28288	-0.160127	0.135414	Not significant	-0.155437	0.150949	Not significant	-0.0654533	0.60682	Not significant	-0.0501485	0.714266	Not significant	-0.141317	0.239789	Not significant	-0.109281	0.458983	Not significant
ABCE1	P61221	-0.103503	0.4181	Not significant	-0.0762373	0.377233	Not significant	-0.010142	0.895893	Not significant	-0.0693739	0.495357	Not significant	-0.0545469	0.613391	Not significant	0.0042989	0.958372	Not significant
ABCF1	Q8NE71	0.190166	0.302404	Not significant	-0.0190971	0.877748	Not significant	0.0189846	0.919982	Not significant	-0.135934	0.228453	Not significant	-0.0418849	0.768384	Not significant	0.0617444	0.582327	Not significant
ABCF2	Q9UG63	-0.245439	0.107931	Not significant	-0.0300514	0.77918	Not significant	-0.248997	0.0192586	Higher in Control	-0.0781308	0.626362	Not significant	-0.14038	0.556643	Not significant	-0.105067	0.240006	Not significant
ABCF3	Q9NUQ8	0.0327499	0.786973	Not significant	-0.026555	0.771581	Not significant	-0.0463299	0.489172	Not significant	-0.1559	0.176484	Not significant	0.129083	0.0692662	Not significant	-0.106512	0.146448	Not significant
ABCG2	Q9UNQ0	-0.117737	0.384204	Not significant	0.138463	0.481088	Not significant	NA	NA	NA	-0.0437818	0.824825	Not significant	NA	NA	NA	-0.224655	0.128991	Not significant
ABHD10	Q9NUJ1	0.103801	0.481412	Not significant	0.222996	0.139159	Not significant	0.417241	0.0013278	Higher in Alcohol.Use.Disorder	0.368682	0.0480016	Higher in Alcohol.Use.Disorder	0.217467	0.0418408	Higher in Alcohol.Use.Disorder	0.194348	0.118533	Not significant
ABHD11	Q8NFV4	0.487404	0.00210668	Higher in Alcohol.Use.Disorder	0.190065	0.0487921	Higher in Alcohol.Use.Disorder	0.143065	0.440574	Not significant	0.319004	0.0597513	Not significant	0.162326	0.233449	Not significant	0.0959748	0.334222	Not significant
ABHD12	Q8N2K0	-0.253286	0.108569	Not significant	-0.00509309	0.955516	Not significant	-0.0343719	0.733319	Not significant	-0.0168802	0.894943	Not significant	0.0119888	0.903809	Not significant	-0.045042	0.612819	Not significant
ABHD14B	Q96IU4	-0.280397	0.111455	Not significant	0.0234855	0.86643	Not significant	-0.0300163	0.852697	Not significant	-0.0671107	0.699045	Not significant	-0.13876	0.405258	Not significant	0.15532	0.310676	Not significant
ABHD16A	O95870	0.106523	0.392783	Not significant	-0.126065	0.125867	Not significant	0.0313503	0.708144	Not significant	-0.234792	0.0361937	Higher in Control	-0.21915	0.0178338	Higher in Control	0.0566637	0.587178	Not significant
ABHD17A	Q96GS6	NA	NA	NA	0.233847	0.00997056	Higher in Alcohol.Use.Disorder	-0.0614156	0.618256	Not significant	NA	NA	NA	NA	NA	NA	NA	NA	NA
ABHD17B	Q5VST6	0.648134	0.00608226	Higher in Alcohol.Use.Disorder	0.194211	0.185328	Not significant	0.146659	0.419822	Not significant	-0.0567895	0.676954	Not significant	0.0695706	0.494085	Not significant	0.306045	0.113839	Not significant
ABHD17C	Q6PCB6	-0.0677604	0.714971	Not significant	NA	NA	NA	0.0209998	0.897376	Not significant	-0.018258	0.885647	Not significant	0.0857997	0.724004	Not significant	0.217774	0.237317	Not significant
ABHD4	Q8TB40	NA	NA	NA	-0.00580129	0.952033	Not significant	NA	NA	NA	NA	NA	NA	-0.00742372	0.97138	Not significant	-0.102763	0.344835	Not significant
ABHD6	Q9BV23	NA	NA	NA	-0.0275471	0.879401	Not significant	NA	NA	NA	-0.155454	0.184855	Not significant	-0.244046	0.140009	Not significant	NA	NA	NA
ABI1	Q8IZP0	0.243156	0.074323	Not significant	-0.0157567	0.948525	Not significant	0.0782571	0.677927	Not significant	-0.0938654	0.484607	Not significant	0.00779899	0.966088	Not significant	-0.0161707	0.946831	Not significant
ABI2	Q9NYB9	0.465458	0.00266152	Higher in Alcohol.Use.Disorder	0.00385742	0.984353	Not significant	0.240093	0.212683	Not significant	-0.366124	0.0852783	Not significant	-0.06539	0.817612	Not significant	0.0123089	0.941228	Not significant
ABI3	Q9P2A4	-0.269228	0.0939476	Not significant	0.0504097	0.472865	Not significant	NA	NA	NA	-0.0892136	0.591379	Not significant	NA	NA	NA	NA	NA	NA
ABL1	P00519	0.164537	0.464724	Not significant	NA	NA	NA	NA	NA	NA	NA	NA	NA	NA	NA	NA	NA	NA	NA
ABL2	P42684	0.0530348	0.536654	Not significant	-0.173793	0.243354	Not significant	0.0981561	0.518016	Not significant	-0.196752	0.174896	Not significant	-0.0271368	0.911912	Not significant	-0.141697	0.27465	Not significant
ABLIM1	O14639	0.536914	0.00853208	Higher in Alcohol.Use.Disorder	-0.0132879	0.927014	Not significant	-0.0169321	0.847552	Not significant	-0.109154	0.362669	Not significant	0.107689	0.300966	Not significant	0.0390025	0.778839	Not significant
ABLIM2	Q6H8Q1	-0.153914	0.406646	Not significant	0.00856066	0.944969	Not significant	0.043998	0.658651	Not significant	-0.189476	0.181709	Not significant	-0.180811	0.165378	Not significant	-0.175897	0.184597	Not significant
ABLIM3	O94929	NA	NA	NA	NA	NA	NA	NA	NA	NA	0.0151572	0.903829	Not significant	NA	NA	NA	NA	NA	NA
ABR	Q12979	-0.0153875	0.84297	Not significant	-0.022936	0.758382	Not significant	-0.0341417	0.733503	Not significant	-0.0354188	0.672916	Not significant	0.0582634	0.500294	Not significant	-0.0472139	0.614232	Not significant
ABRAXAS2	Q15018	0.415454	0.0311574	Higher in Alcohol.Use.Disorder	-0.0305102	0.762368	Not significant	-0.0477489	0.810801	Not significant	-0.135429	0.327544	Not significant	-0.116698	0.44864	Not significant	0.146816	0.379977	Not significant
ABTB2	Q8N961	NA	NA	NA	NA	NA	NA	0.339928	0.0971993	Not significant	NA	NA	NA	-0.0581208	0.782853	Not significant	-0.105935	0.566078	Not significant
ACAA1	P09110	0.238016	0.0806342	Not significant	-0.0512398	0.548363	Not significant	-0.0831023	0.562051	Not significant	0.139157	0.354101	Not significant	0.0749223	0.655796	Not significant	0.0201299	0.887217	Not significant
ACAA2	P42765	0.0772789	0.53623	Not significant	0.442883	0.000143177	Higher in Alcohol.Use.Disorder	0.247226	0.107209	Not significant	0.400762	0.0012692	Higher in Alcohol.Use.Disorder	0.361204	6.89995e-05	Higher in Alcohol.Use.Disorder	0.20888	0.0554197	Not significant
ACACA	Q13085	0.112224	0.214397	Not significant	-0.0709701	0.498928	Not significant	0.128997	0.0986761	Not significant	0.0199958	0.792804	Not significant	0.0942992	0.317	Not significant	0.071822	0.272914	Not significant
ACAD10	Q6JQN1	NA	NA	NA	NA	NA	NA	NA	NA	NA	0.0280714	0.885178	Not significant	NA	NA	NA	-0.147355	0.186423	Not significant
ACAD11	Q709F0	NA	NA	NA	NA	NA	NA	NA	NA	NA	0.0677284	0.623785	Not significant	-0.0795784	0.563925	Not significant	-0.12562	0.700701	Not significant
ACAD8	Q9UKU7	0.212117	0.0960083	Not significant	0.312064	0.01051	Higher in Alcohol.Use.Disorder	0.30902	0.00996406	Higher in Alcohol.Use.Disorder	0.391584	0.014093	Higher in Alcohol.Use.Disorder	0.370197	0.00169415	Higher in Alcohol.Use.Disorder	0.227033	0.116199	Not significant
ACAD9	Q9H845	0.399384	0.00449072	Higher in Alcohol.Use.Disorder	0.240046	0.101492	Not significant	0.32075	0.0835751	Not significant	0.308528	0.0419279	Higher in Alcohol.Use.Disorder	0.446413	0.000444143	Higher in Alcohol.Use.Disorder	0.278561	0.0429452	Higher in Alcohol.Use.Disorder
ACADL	P28330	NA	NA	NA	NA	NA	NA	NA	NA	NA	NA	NA	NA	NA	NA	NA	-0.0230883	0.921833	Not significant
ACADM	P11310	0.0106382	0.939834	Not significant	-0.102359	0.335943	Not significant	-0.233181	0.303417	Not significant	-0.217782	0.261442	Not significant	-0.00502674	0.972142	Not significant	-0.174978	0.287767	Not significant
ACADS	P16219	0.454521	0.0134056	Higher in Alcohol.Use.Disorder	0.199227	0.282099	Not significant	0.199721	0.287975	Not significant	0.53294	0.00606758	Higher in Alcohol.Use.Disorder	0.426811	0.0184567	Higher in Alcohol.Use.Disorder	0.331068	0.166196	Not significant
ACADSB	P45954	-0.200473	0.419978	Not significant	0.0500594	0.637424	Not significant	-0.139373	0.342763	Not significant	-0.0170352	0.926208	Not significant	0.110401	0.372843	Not significant	0.048301	0.813389	Not significant
ACADVL	P49748	0.111547	0.383327	Not significant	0.132658	0.18225	Not significant	0.16037	0.347718	Not significant	0.23893	0.0908712	Not significant	0.199718	0.102657	Not significant	0.203225	0.0744001	Not significant
ACAN	P16112	0.318972	0.408274	Not significant	0.318282	0.0635661	Not significant	0.138108	0.515363	Not significant	-0.115005	0.479104	Not significant	-0.0723108	0.64326	Not significant	0.145228	0.368737	Not significant
ACAP2	Q15057	-0.0395885	0.662009	Not significant	0.0743047	0.480004	Not significant	-0.161171	0.234415	Not significant	-0.0655264	0.645237	Not significant	0.32255	0.0123352	Higher in Alcohol.Use.Disorder	-0.0633639	0.615676	Not significant
ACAP3	Q96P50	0.0217671	0.843489	Not significant	-0.0569566	0.473449	Not significant	0.282217	0.0809493	Not significant	-0.0881521	0.294846	Not significant	0.0109527	0.891343	Not significant	0.212102	0.0764204	Not significant
ACAT1	P24752	0.291685	0.0180642	Higher in Alcohol.Use.Disorder	0.28479	0.0390939	Higher in Alcohol.Use.Disorder	0.146596	0.340683	Not significant	-0.0200278	0.87582	Not significant	0.212776	0.13561	Not significant	0.24603	0.0837977	Not significant
ACAT2	Q9BWD1	-0.0845495	0.460551	Not significant	0.0416519	0.675082	Not significant	0.0889408	0.492326	Not significant	-0.129669	0.309273	Not significant	-0.0901328	0.370595	Not significant	-0.142633	0.28798	Not significant
ACBD3	Q9H3P7	-0.148858	0.374052	Not significant	-0.267556	0.0421909	Higher in Control	0.0313511	0.841605	Not significant	0.039332	0.804763	Not significant	0.0109167	0.949565	Not significant	-0.0617785	0.677891	Not significant
ACBD5	Q5T8D3	0.222836	0.50254	Not significant	0.00266853	0.986761	Not significant	-0.197308	0.235415	Not significant	-0.303223	0.121071	Not significant	-0.0867737	0.471289	Not significant	-0.0398786	0.785508	Not significant
ACBD6	Q9BR61	NA	NA	NA	NA	NA	NA	NA	NA	NA	NA	NA	NA	-0.0757943	0.361526	Not significant	NA	NA	NA
ACBD7	Q8N6N7	0.633098	0.00518612	Higher in Alcohol.Use.Disorder	0.239096	0.250952	Not significant	NA	NA	NA	0.514837	0.128674	Not significant	0.24451	0.298006	Not significant	0.0802848	0.685237	Not significant
ACE	P12821	NA	NA	NA	NA	NA	NA	0.0596126	0.780643	Not significant	-0.503045	0.00955693	Higher in Control	-0.0842648	0.546181	Not significant	-0.0175348	0.93269	Not significant
ACHE	P22303	0.174336	0.315025	Not significant	0.104633	0.564452	Not significant	0.385681	0.0399543	Higher in Alcohol.Use.Disorder	0.128766	0.30296	Not significant	0.141971	0.422374	Not significant	-0.0394747	0.739528	Not significant
ACIN1	Q9UKV3	NA	NA	NA	0.0955936	0.521986	Not significant	0.0529955	0.663822	Not significant	-0.174668	0.475606	Not significant	-0.146387	0.309121	Not significant	0.0293098	0.876589	Not significant
ACLY	P53396	0.0914648	0.301602	Not significant	-0.00137942	0.986154	Not significant	-0.0541083	0.571798	Not significant	-0.296586	0.0122861	Higher in Control	-0.151315	0.0710825	Not significant	-0.012059	0.889077	Not significant
ACO1	P21399	-0.138789	0.24686	Not significant	-0.0314305	0.696103	Not significant	0.0932286	0.311031	Not significant	0.127038	0.26328	Not significant	0.104362	0.159882	Not significant	-0.0817158	0.397197	Not significant
ACO2	Q99798	0.601545	0.000886243	Higher in Alcohol.Use.Disorder	0.178985	0.377351	Not significant	0.11633	0.477372	Not significant	-0.0341541	0.876946	Not significant	0.097756	0.61143	Not significant	0.317423	0.0661933	Not significant
ACOT1	Q86TX2	NA	NA	NA	NA	NA	NA	NA	NA	NA	-0.0294661	0.871536	Not significant	NA	NA	NA	NA	NA	NA
ACOT13	Q9NPJ3	-0.130705	0.33569	Not significant	0.23032	0.150101	Not significant	0.0118044	0.950274	Not significant	0.193592	0.198943	Not significant	0.06981	0.694124	Not significant	0.369609	0.011165	Higher in Alcohol.Use.Disorder
ACOT2	P49753	NA	NA	NA	NA	NA	NA	0.198418	0.128536	Not significant	0.0849925	0.571677	Not significant	NA	NA	NA	-0.154385	0.491795	Not significant
ACOT7	O00154	-0.0449198	0.703553	Not significant	-0.258644	0.0263953	Higher in Control	-0.259599	0.065375	Not significant	-0.240883	0.050531	Not significant	-0.200072	0.0216057	Higher in Control	-0.0491858	0.727542	Not significant
ACOT8	O14734	-0.529409	0.0133816	Higher in Control	-0.0971113	0.453417	Not significant	0.0247534	0.839352	Not significant	0.0291082	0.757309	Not significant	0.0376465	0.816968	Not significant	-0.161643	0.352381	Not significant
ACOT9	Q9Y305	0.0274866	0.800555	Not significant	0.156087	0.0876669	Not significant	0.213714	0.129371	Not significant	0.186067	0.128632	Not significant	0.284232	0.000990886	Higher in Alcohol.Use.Disorder	0.318423	0.0029214	Higher in Alcohol.Use.Disorder
ACOX1	Q15067	-0.288835	0.043942	Higher in Control	-0.148319	0.14022	Not significant	-0.184655	0.0967643	Not significant	-0.00764099	0.951184	Not significant	-0.277735	0.0236756	Higher in Control	-0.213118	0.104381	Not significant
ACOX3	O15254	-0.133477	0.548332	Not significant	-0.0459969	0.730332	Not significant	0.207866	0.161056	Not significant	0.284278	0.0358351	Higher in Alcohol.Use.Disorder	-0.176322	0.388002	Not significant	-0.127622	0.45611	Not significant
ACP1	P24666	-0.167866	0.259739	Not significant	0.0802131	0.562393	Not significant	0.0827265	0.568198	Not significant	-0.197022	0.105587	Not significant	0.142543	0.354212	Not significant	-0.088512	0.425349	Not significant
ACP2	P11117	NA	NA	NA	NA	NA	NA	NA	NA	NA	NA	NA	NA	-0.00209668	0.976787	Not significant	0.226436	0.117196	Not significant
ACSBG1	Q96GR2	0.258302	0.0589498	Not significant	0.0803805	0.512796	Not significant	0.107444	0.416907	Not significant	0.070325	0.570628	Not significant	0.168195	0.141248	Not significant	0.329072	0.0498747	Higher in Alcohol.Use.Disorder
ACSF2	Q96CM8	0.245216	0.354031	Not significant	0.354356	0.0249004	Higher in Alcohol.Use.Disorder	0.45172	0.000928041	Higher in Alcohol.Use.Disorder	0.581916	0.000750453	Higher in Alcohol.Use.Disorder	0.315495	0.0642014	Not significant	0.317053	0.0197097	Higher in Alcohol.Use.Disorder
ACSF3	Q4G176	-0.137211	0.460323	Not significant	0.0929181	0.487092	Not significant	0.144043	0.313565	Not significant	-0.0806726	0.690646	Not significant	0.225718	0.183046	Not significant	0.0539461	0.780312	Not significant
ACSL1	P33121	-0.160895	0.332135	Not significant	0.118861	0.240319	Not significant	0.218488	0.165389	Not significant	0.195749	0.0357345	Higher in Alcohol.Use.Disorder	0.197267	0.26201	Not significant	0.31151	0.106257	Not significant
ACSL3	O95573	0.0872858	0.45806	Not significant	0.210753	0.0834251	Not significant	0.40578	0.000180568	Higher in Alcohol.Use.Disorder	0.102025	0.389856	Not significant	0.277008	0.0042841	Higher in Alcohol.Use.Disorder	0.3096	0.0369958	Higher in Alcohol.Use.Disorder
ACSL4	O60488	-0.209901	0.0135656	Higher in Control	0.132632	0.299828	Not significant	-0.0462916	0.727539	Not significant	0.00417782	0.969146	Not significant	-0.0312584	0.833802	Not significant	-0.0906362	0.554207	Not significant
ACSL6	Q9UKU0	-0.0702878	0.522103	Not significant	-0.0329223	0.672823	Not significant	0.130415	0.273441	Not significant	0.00370335	0.96276	Not significant	-0.0452862	0.682963	Not significant	-7.13119e-05	0.999351	Not significant
ACSM5	Q6NUN0	NA	NA	NA	NA	NA	NA	NA	NA	NA	NA	NA	NA	NA	NA	NA	0.267107	0.121164	Not significant
ACSS1	Q9NUB1	0.26651	0.0493516	Higher in Alcohol.Use.Disorder	0.316889	0.0300791	Higher in Alcohol.Use.Disorder	0.345095	0.0042452	Higher in Alcohol.Use.Disorder	0.177427	0.443113	Not significant	0.321417	0.0144471	Higher in Alcohol.Use.Disorder	0.541147	0.00257789	Higher in Alcohol.Use.Disorder
ACSS2	Q9NR19	NA	NA	NA	0.00521813	0.975437	Not significant	-0.316048	0.048055	Higher in Control	-0.236112	0.141501	Not significant	-0.280895	0.158538	Not significant	0.0537841	0.671505	Not significant
ACSS3	Q9H6R3	0.226827	0.114179	Not significant	0.339762	0.0267059	Higher in Alcohol.Use.Disorder	0.487156	0.00590892	Higher in Alcohol.Use.Disorder	0.645257	0.000116673	Higher in Alcohol.Use.Disorder	0.605728	3.5027e-05	Higher in Alcohol.Use.Disorder	0.294356	0.0742881	Not significant
ACTBL2	Q562R1	NA	NA	NA	0.00964397	0.959786	Not significant	0.0217892	0.896166	Not significant	-0.316416	0.121645	Not significant	-0.111728	0.511872	Not significant	0.121023	0.229673	Not significant
ACTL6B	O94805	NA	NA	NA	NA	NA	NA	NA	NA	NA	-0.00251665	0.985135	Not significant	NA	NA	NA	NA	NA	NA
ACTN1	P12814	0.0203752	0.861769	Not significant	-0.147989	0.260886	Not significant	0.201816	0.506569	Not significant	-0.134197	0.41114	Not significant	-0.106592	0.33493	Not significant	0.00252533	0.98187	Not significant
ACTN2	P35609	0.169219	0.169248	Not significant	-0.0541019	0.62523	Not significant	0.222864	0.55751	Not significant	-0.00763568	0.944363	Not significant	-0.0663014	0.520122	Not significant	0.0356679	0.863304	Not significant
ACTN4	O43707	0.173539	0.14726	Not significant	0.0307162	0.760895	Not significant	-0.0832092	0.519661	Not significant	-0.0395654	0.688075	Not significant	-0.0867806	0.430575	Not significant	0.204755	0.0528087	Not significant
ACTR10	Q9NZ32	NA	NA	NA	0.163505	0.0578978	Not significant	0.0971092	0.60895	Not significant	-0.192413	0.324234	Not significant	-0.0205437	0.900488	Not significant	0.179313	0.130729	Not significant
ACTR1A	P61163	0.272524	0.0470366	Higher in Alcohol.Use.Disorder	0.039786	0.761424	Not significant	-0.074619	0.561395	Not significant	-0.200783	0.122313	Not significant	-0.186733	0.129528	Not significant	0.033069	0.768253	Not significant
ACTR1B	P42025	0.380463	0.00922107	Higher in Alcohol.Use.Disorder	-0.00974719	0.91262	Not significant	0.0386256	0.650746	Not significant	-0.209606	0.126846	Not significant	-0.0281167	0.77959	Not significant	0.0890525	0.398532	Not significant
ACTR2	P61160	-0.174703	0.102559	Not significant	-0.112008	0.23888	Not significant	0.0380203	0.711005	Not significant	-0.0062183	0.945309	Not significant	0.0102509	0.923295	Not significant	-0.00492125	0.961945	Not significant
ACTR3	P61158	0.233383	0.139872	Not significant	-0.14495	0.101202	Not significant	-0.00225444	0.984202	Not significant	-0.0298364	0.72719	Not significant	-0.0376	0.647826	Not significant	-0.0436508	0.646177	Not significant
ACTR3B	Q9P1U1	0.116499	0.343877	Not significant	-0.232761	0.0856306	Not significant	0.144427	0.51235	Not significant	-0.209587	0.100906	Not significant	-0.0586004	0.490007	Not significant	-0.170869	0.305264	Not significant
ACY1	Q03154	-0.143565	0.315714	Not significant	-0.348578	0.00195122	Higher in Control	-0.142485	0.235759	Not significant	-0.150235	0.14484	Not significant	-0.109095	0.592645	Not significant	-0.0497609	0.743639	Not significant
ACY3	Q96HD9	NA	NA	NA	-0.15097	0.226545	Not significant	-0.233573	0.135641	Not significant	NA	NA	NA	NA	NA	NA	-0.165909	0.459399	Not significant
ACYP1	P07311	-0.175193	0.282025	Not significant	-0.142525	0.356419	Not significant	-0.276517	0.147656	Not significant	-0.0939891	0.479601	Not significant	-0.139921	0.302945	Not significant	-0.0893105	0.593899	Not significant
ACYP2	P14621	0.288611	0.119418	Not significant	-0.0163342	0.921251	Not significant	-0.0940279	0.645273	Not significant	-0.330438	0.0800674	Not significant	-0.275656	0.11647	Not significant	0.110112	0.558488	Not significant
ADA	P00813	0.540632	0.00868496	Higher in Alcohol.Use.Disorder	0.308322	0.0440524	Higher in Alcohol.Use.Disorder	0.380896	0.0802557	Not significant	0.27223	0.341421	Not significant	0.565267	0.0853898	Not significant	0.647984	0.00811799	Higher in Alcohol.Use.Disorder
ADAM10	O14672	0.0132346	0.932981	Not significant	0.0321403	0.880566	Not significant	-0.321727	0.0308587	Higher in Control	-0.302644	0.116042	Not significant	-0.00331494	0.971292	Not significant	0.259292	0.243502	Not significant
ADAM11	O75078	-0.00533808	0.977667	Not significant	0.00209325	0.988623	Not significant	0.0726289	0.554774	Not significant	-0.262323	0.113757	Not significant	-0.147655	0.178261	Not significant	-0.289858	0.0228462	Higher in Control
ADAM15	Q13444	NA	NA	NA	NA	NA	NA	NA	NA	NA	NA	NA	NA	NA	NA	NA	-0.148795	0.384601	Not significant
ADAM17	P78536	NA	NA	NA	NA	NA	NA	NA	NA	NA	0.374197	0.0635671	Not significant	NA	NA	NA	-0.0177802	0.845146	Not significant
ADAM22	Q9P0K1	-0.0664584	0.633624	Not significant	-0.0444944	0.568519	Not significant	-0.106958	0.265498	Not significant	-0.151939	0.104664	Not significant	-0.0364243	0.629919	Not significant	-0.0536142	0.54709	Not significant
ADAM23	O75077	-0.434414	0.0140142	Higher in Control	0.104907	0.345537	Not significant	0.00651326	0.957139	Not significant	0.02155	0.914966	Not significant	-0.033779	0.817642	Not significant	-0.14089	0.359431	Not significant
ADAMTS4	O75173	-0.240224	0.0362849	Higher in Control	0.0895239	0.272466	Not significant	0.115099	0.49612	Not significant	0.344852	0.0118456	Higher in Alcohol.Use.Disorder	0.363754	0.0024245	Higher in Alcohol.Use.Disorder	0.379326	0.0100578	Higher in Alcohol.Use.Disorder
ADAP1	O75689	0.00167994	0.989417	Not significant	-0.0917855	0.342095	Not significant	-0.184507	0.155982	Not significant	0.00689929	0.953796	Not significant	0.0106839	0.908463	Not significant	-0.0121036	0.946947	Not significant
ADAR	P55265	-0.00287725	0.98502	Not significant	0.107155	0.205158	Not significant	0.210912	0.125314	Not significant	-0.0626074	0.541234	Not significant	-0.0152758	0.905364	Not significant	0.192685	0.111889	Not significant
ADCK1	Q86TW2	NA	NA	NA	-0.0797512	0.566303	Not significant	NA	NA	NA	0.0269429	0.863947	Not significant	-0.107643	0.28966	Not significant	-0.161136	0.133615	Not significant
ADCK5	Q3MIX3	NA	NA	NA	NA	NA	NA	0.290996	0.045553	Higher in Alcohol.Use.Disorder	-0.18516	0.0970993	Not significant	-0.0398567	0.654465	Not significant	0.150026	0.267267	Not significant
ADCY1	Q08828	0.231848	0.129455	Not significant	-0.0270235	0.843542	Not significant	0.759015	0.0066508	Higher in Alcohol.Use.Disorder	0.0576389	0.795748	Not significant	0.271425	0.0381561	Higher in Alcohol.Use.Disorder	0.112445	0.445704	Not significant
ADCY2	Q08462	0.349583	0.0684726	Not significant	-0.0545946	0.67381	Not significant	0.121046	0.391817	Not significant	NA	NA	NA	0.0782798	0.636463	Not significant	0.191033	0.224946	Not significant
ADCY3	O60266	NA	NA	NA	NA	NA	NA	0.0854208	0.582739	Not significant	-0.199274	0.0746397	Not significant	NA	NA	NA	NA	NA	NA
ADCY5	O95622	0.438425	0.00270273	Higher in Alcohol.Use.Disorder	0.00999469	0.950603	Not significant	-0.0240424	0.931467	Not significant	-0.20053	0.0711646	Not significant	0.0202339	0.886021	Not significant	0.0341748	0.87622	Not significant
ADCY6	O43306	NA	NA	NA	NA	NA	NA	NA	NA	NA	NA	NA	NA	NA	NA	NA	-0.00561979	0.966155	Not significant
ADCY8	P40145	-0.029208	0.807255	Not significant	-0.0827569	0.596674	Not significant	0.339062	0.040514	Higher in Alcohol.Use.Disorder	0.0470818	0.807596	Not significant	0.366495	0.0536621	Not significant	0.0202783	0.915487	Not significant
ADCY9	O60503	0.28703	0.0183761	Higher in Alcohol.Use.Disorder	-0.134747	0.209236	Not significant	-0.12235	0.607059	Not significant	-0.145615	0.375458	Not significant	-0.0667873	0.695566	Not significant	-0.133489	0.321044	Not significant
ADCYAP1	P18509	NA	NA	NA	NA	NA	NA	-0.0971221	0.49286	Not significant	NA	NA	NA	NA	NA	NA	NA	NA	NA
ADCYAP1R1	P41586	NA	NA	NA	NA	NA	NA	NA	NA	NA	NA	NA	NA	NA	NA	NA	0.0600515	0.733927	Not significant
ADD1	P35611	0.380621	0.00676617	Higher in Alcohol.Use.Disorder	0.0285982	0.810252	Not significant	0.0423382	0.716179	Not significant	-0.231687	0.155882	Not significant	-0.118476	0.338618	Not significant	-0.0639782	0.492755	Not significant
ADD2	P35612	0.229067	0.0625782	Not significant	-0.107226	0.241127	Not significant	0.000100368	0.999347	Not significant	-0.320105	0.021878	Higher in Control	-0.106891	0.347121	Not significant	-0.0731007	0.448532	Not significant
ADD3	Q9UEY8	-0.0477844	0.651902	Not significant	0.150692	0.140091	Not significant	0.279278	0.0467429	Higher in Alcohol.Use.Disorder	0.0594208	0.573518	Not significant	0.152855	0.122584	Not significant	0.112736	0.203822	Not significant
ADGRA1	Q86SQ6	NA	NA	NA	NA	NA	NA	NA	NA	NA	NA	NA	NA	0.0492769	0.752073	Not significant	NA	NA	NA
ADGRB1	O14514	0.0757228	0.693316	Not significant	-0.370784	0.0370116	Higher in Control	NA	NA	NA	0.133711	0.437151	Not significant	0.0924539	0.43336	Not significant	-0.223996	0.110015	Not significant
ADGRB2	O60241	-0.0591175	0.706956	Not significant	0.0273003	0.906146	Not significant	0.427461	0.252008	Not significant	0.204779	0.164525	Not significant	0.0428888	0.795185	Not significant	NA	NA	NA
ADGRB3	O60242	0.0784142	0.527221	Not significant	-0.185007	0.107585	Not significant	NA	NA	NA	0.147694	0.152442	Not significant	0.0427016	0.683548	Not significant	NA	NA	NA
ADGRG1	Q9Y653	NA	NA	NA	0.011251	0.918966	Not significant	NA	NA	NA	0.0816355	0.487045	Not significant	0.213377	0.0581302	Not significant	NA	NA	NA
ADGRL1	O94910	0.187999	0.186987	Not significant	0.00310453	0.982604	Not significant	0.0770666	0.563063	Not significant	-0.0702349	0.484883	Not significant	-0.0648775	0.546785	Not significant	0.0256379	0.851858	Not significant
ADGRL2	O95490	NA	NA	NA	NA	NA	NA	NA	NA	NA	0.234613	0.0683772	Not significant	NA	NA	NA	NA	NA	NA
ADGRL3	Q9HAR2	0.108131	0.460262	Not significant	0.159783	0.373504	Not significant	0.251815	0.143805	Not significant	0.0831067	0.595844	Not significant	0.172541	0.186343	Not significant	0.209684	0.316658	Not significant
ADH5	P11766	-0.0315497	0.808119	Not significant	-0.038365	0.802862	Not significant	-0.0853067	0.494696	Not significant	-0.101911	0.446486	Not significant	-0.135341	0.174772	Not significant	0.0528415	0.687151	Not significant
ADHFE1	Q8IWW8	0.593228	0.0271626	Higher in Alcohol.Use.Disorder	0.515473	0.020437	Higher in Alcohol.Use.Disorder	0.645738	0.0304212	Higher in Alcohol.Use.Disorder	0.524987	0.0385892	Higher in Alcohol.Use.Disorder	0.704454	0.000309377	Higher in Alcohol.Use.Disorder	0.255454	0.0644704	Not significant
ADI1	Q9BV57	NA	NA	NA	NA	NA	NA	NA	NA	NA	0.201069	0.0833133	Not significant	-9.06726e-05	0.99909	Not significant	0.191875	0.0436049	Higher in Alcohol.Use.Disorder
ADIRF	Q15847	1.01311	0.00129619	Higher in Alcohol.Use.Disorder	0.38997	0.173633	Not significant	-0.303136	0.298348	Not significant	NA	NA	NA	0.102514	0.688657	Not significant	-0.167614	0.199221	Not significant
ADK	P55263	-0.0325252	0.855385	Not significant	-0.125282	0.248938	Not significant	-0.367539	0.0120422	Higher in Control	-0.240326	0.0637017	Not significant	-0.0513191	0.664822	Not significant	-0.136125	0.325803	Not significant
ADO	Q96SZ5	-0.0415752	0.754066	Not significant	0.0510171	0.633194	Not significant	-0.149494	0.302675	Not significant	-0.0435938	0.695264	Not significant	-0.0067913	0.943492	Not significant	-0.0396756	0.705678	Not significant
ADORA2A	P29274	NA	NA	NA	NA	NA	NA	NA	NA	NA	-0.396755	0.0366518	Higher in Control	NA	NA	NA	NA	NA	NA
ADPRHL2	Q9NX46	0.169927	0.217201	Not significant	0.112732	0.361738	Not significant	-0.00104437	0.991472	Not significant	0.00585737	0.94613	Not significant	0.0534954	0.717577	Not significant	-0.0483426	0.678722	Not significant
ADRA2A	P08913	NA	NA	NA	-0.127654	0.53489	Not significant	NA	NA	NA	NA	NA	NA	-0.137387	0.264255	Not significant	NA	NA	NA
ADRM1	Q16186	0.0710313	0.55135	Not significant	0.199912	0.232451	Not significant	-0.039319	0.827209	Not significant	-0.0514431	0.692981	Not significant	-0.0722167	0.659602	Not significant	0.151526	0.322634	Not significant
ADSL	P30566	0.375306	0.0401037	Higher in Alcohol.Use.Disorder	0.190806	0.11826	Not significant	-0.284015	0.0810924	Not significant	-0.278548	0.190665	Not significant	-0.0846847	0.48172	Not significant	0.0877029	0.483446	Not significant
ADSS	P30520	0.0283165	0.788776	Not significant	-0.0743833	0.427377	Not significant	-0.35194	0.00158026	Higher in Control	-0.443514	0.000179936	Higher in Control	-0.167402	0.0341132	Higher in Control	-0.0571306	0.474222	Not significant
ADSSL1	Q8N142	NA	NA	NA	-0.157744	0.35874	Not significant	-0.426314	0.0430204	Higher in Control	-0.54379	0.010479	Higher in Control	-0.489487	0.0878289	Not significant	-0.119256	0.391218	Not significant
AEBP1	Q8IUX7	NA	NA	NA	0.0915792	0.224362	Not significant	NA	NA	NA	-0.0274965	0.787432	Not significant	0.170744	0.134198	Not significant	-0.0449624	0.650613	Not significant
AFAP1L2	Q8N4X5	NA	NA	NA	NA	NA	NA	NA	NA	NA	NA	NA	NA	-0.111402	0.436187	Not significant	NA	NA	NA
AFDN	P55196	-0.0189753	0.884754	Not significant	0.0499697	0.679324	Not significant	0.252464	0.0130201	Higher in Alcohol.Use.Disorder	0.0184238	0.86207	Not significant	0.0149753	0.849533	Not significant	0.111531	0.187753	Not significant
AFG1L	Q8WV93	NA	NA	NA	NA	NA	NA	-0.482326	0.082829	Not significant	-0.280922	0.0363165	Higher in Control	0.0251634	0.80882	Not significant	0.283212	0.0916744	Not significant
AFG3L2	Q9Y4W6	0.103289	0.307612	Not significant	0.207316	0.0412753	Higher in Alcohol.Use.Disorder	0.141281	0.190308	Not significant	0.217515	0.0274248	Higher in Alcohol.Use.Disorder	0.178696	0.0497808	Higher in Alcohol.Use.Disorder	0.276963	0.00799047	Higher in Alcohol.Use.Disorder
AGA	P20933	NA	NA	NA	NA	NA	NA	NA	NA	NA	NA	NA	NA	0.152362	0.204421	Not significant	NA	NA	NA
AGAP1	Q9UPQ3	0.182777	0.125653	Not significant	-0.0975732	0.485149	Not significant	0.167386	0.237698	Not significant	-0.240143	0.0717945	Not significant	0.0928961	0.738928	Not significant	-0.130729	0.427514	Not significant
AGAP2	Q99490	0.158399	0.183984	Not significant	0.0226093	0.826875	Not significant	0.371279	0.113939	Not significant	0.104735	0.278253	Not significant	0.161202	0.0537189	Not significant	0.0968907	0.412591	Not significant
AGAP3	Q96P47	0.0104364	0.895558	Not significant	-0.0304125	0.630136	Not significant	0.0345598	0.675645	Not significant	-0.0475326	0.495867	Not significant	-0.0256773	0.783291	Not significant	0.0506853	0.65239	Not significant
AGFG1	P52594	0.30138	0.545949	Not significant	-0.0333749	0.902449	Not significant	-0.0402001	0.733809	Not significant	-0.417283	0.0531278	Not significant	-0.28115	0.145478	Not significant	0.0897142	0.624149	Not significant
AGFG2	O95081	NA	NA	NA	NA	NA	NA	NA	NA	NA	0.0437789	0.851101	Not significant	NA	NA	NA	-0.215363	0.187245	Not significant
AGK	Q53H12	0.149165	0.327752	Not significant	0.116223	0.343395	Not significant	-0.0378208	0.744308	Not significant	0.35179	0.0133937	Higher in Alcohol.Use.Disorder	0.086028	0.427908	Not significant	0.230689	0.0474535	Higher in Alcohol.Use.Disorder
AGL	P35573	-0.125999	0.342363	Not significant	0.0265776	0.75801	Not significant	0.14888	0.186091	Not significant	0.0295028	0.818423	Not significant	0.0646572	0.601745	Not significant	0.132709	0.195241	Not significant
AGMAT	Q9BSE5	NA	NA	NA	NA	NA	NA	-0.384838	0.179564	Not significant	NA	NA	NA	-0.260853	0.212556	Not significant	NA	NA	NA
AGO1	Q9UL18	NA	NA	NA	-0.0148313	0.803758	Not significant	0.0448201	0.638402	Not significant	NA	NA	NA	NA	NA	NA	0.0843357	0.417049	Not significant
AGO2	Q9UKV8	NA	NA	NA	0.0181704	0.907452	Not significant	0.103278	0.491731	Not significant	0.212918	0.453226	Not significant	-0.127971	0.255657	Not significant	-0.0100703	0.938958	Not significant
AGO3	Q9H9G7	0.38369	0.024102	Higher in Alcohol.Use.Disorder	0.274402	0.0361509	Higher in Alcohol.Use.Disorder	0.132285	0.265089	Not significant	0.211593	0.10442	Not significant	0.245587	0.144085	Not significant	0.0715163	0.445038	Not significant
AGPAT1	Q99943	-0.255531	0.0499014	Higher in Control	-0.155697	0.0676672	Not significant	0.0680686	0.566226	Not significant	-0.104198	0.374414	Not significant	-0.00928507	0.929863	Not significant	-0.0599932	0.525942	Not significant
AGPAT3	Q9NRZ7	-0.0481281	0.741145	Not significant	0.0416199	0.656521	Not significant	0.0624823	0.509568	Not significant	0.0286418	0.851104	Not significant	0.0534639	0.696093	Not significant	0.111919	0.311955	Not significant
AGPAT4	Q9NRZ5	NA	NA	NA	NA	NA	NA	0.117573	0.387538	Not significant	0.0309976	0.789538	Not significant	-0.100853	0.436579	Not significant	0.355038	0.0198928	Higher in Alcohol.Use.Disorder
AGPAT5	Q9NUQ2	0.118699	0.421851	Not significant	0.0625684	0.679232	Not significant	0.357048	0.000832709	Higher in Alcohol.Use.Disorder	0.289721	0.08167	Not significant	0.302426	0.123412	Not significant	0.252829	0.0617304	Not significant
AGPS	O00116	-0.319479	0.0358801	Higher in Control	-0.0327792	0.740178	Not significant	-0.138269	0.165788	Not significant	-0.0520703	0.58745	Not significant	0.0161976	0.872958	Not significant	-0.130994	0.16706	Not significant
AGRN	O00468	0.00726637	0.948105	Not significant	0.170869	0.202313	Not significant	0.17256	0.247995	Not significant	0.30848	0.0378963	Higher in Alcohol.Use.Disorder	0.247994	0.0572733	Not significant	0.00982536	0.919353	Not significant
AGT	P01019	-0.296099	0.164996	Not significant	0.234842	0.0617912	Not significant	0.304226	0.115417	Not significant	0.27481	0.143661	Not significant	0.210238	0.343015	Not significant	0.184955	0.354788	Not significant
AGTPBP1	Q9UPW5	0.0215818	0.833335	Not significant	0.00909419	0.933485	Not significant	0.158579	0.280475	Not significant	-0.189024	0.223903	Not significant	0.00543874	0.965646	Not significant	-0.0822552	0.524147	Not significant
AHCY	P23526	0.0268401	0.783231	Not significant	-0.00598144	0.948859	Not significant	-0.138375	0.199226	Not significant	-0.171142	0.0251195	Higher in Control	-0.031428	0.682682	Not significant	-0.0139325	0.882819	Not significant
AHCYL1	O43865	-0.0909331	0.294977	Not significant	-0.121594	0.125641	Not significant	-0.0749479	0.356729	Not significant	0.0303178	0.796425	Not significant	-0.14052	0.0606235	Not significant	-0.136841	0.107302	Not significant
AHCYL2	Q96HN2	-0.026881	0.750049	Not significant	-0.103521	0.219443	Not significant	-0.0916645	0.276539	Not significant	0.00357154	0.958156	Not significant	0.00528656	0.957962	Not significant	-0.106436	0.407539	Not significant
AHNAK	Q09666	0.311884	0.0145121	Higher in Alcohol.Use.Disorder	0.195906	0.182195	Not significant	0.0135292	0.912473	Not significant	-0.00546656	0.968218	Not significant	0.167942	0.185601	Not significant	-0.0201449	0.863332	Not significant
AHNAK2	Q8IVF2	0.266616	0.129187	Not significant	-0.108411	0.521491	Not significant	-0.403526	0.00943807	Higher in Control	-0.476316	0.00597516	Higher in Control	-0.200225	0.0940357	Not significant	-0.209112	0.0835867	Not significant
AHSA1	O95433	0.208343	0.107825	Not significant	-0.0596173	0.600445	Not significant	-0.103774	0.458347	Not significant	-0.160212	0.286985	Not significant	-0.114824	0.424312	Not significant	0.137626	0.313429	Not significant
AHSG	P02765	NA	NA	NA	0.598594	0.00465198	Higher in Alcohol.Use.Disorder	1.17523	0.0250434	Higher in Alcohol.Use.Disorder	-0.207606	0.633658	Not significant	0.972531	0.0305153	Higher in Alcohol.Use.Disorder	0.672467	0.0285548	Higher in Alcohol.Use.Disorder
AIDA	Q96BJ3	-0.2893	0.119216	Not significant	-0.140545	0.136749	Not significant	0.0998913	0.394264	Not significant	-0.168725	0.158276	Not significant	0.14177	0.406036	Not significant	-0.20704	0.129816	Not significant
AIF1	P55008	NA	NA	NA	-0.162406	0.280271	Not significant	-0.28662	0.154105	Not significant	-0.221555	0.200628	Not significant	0.0650578	0.832472	Not significant	NA	NA	NA
AIF1L	Q9BQI0	-0.0189683	0.877917	Not significant	0.153558	0.10147	Not significant	0.00615912	0.970888	Not significant	0.0430834	0.65245	Not significant	0.0617886	0.609252	Not significant	0.266802	0.160715	Not significant
AIFM1	O95831	-0.106169	0.316539	Not significant	0.00225617	0.980388	Not significant	0.130741	0.287968	Not significant	0.0643197	0.493844	Not significant	0.0100735	0.930792	Not significant	0.0922291	0.402716	Not significant
AIFM2	Q9BRQ8	NA	NA	NA	NA	NA	NA	NA	NA	NA	-0.0956162	0.577597	Not significant	NA	NA	NA	NA	NA	NA
AIFM3	Q96NN9	-0.168748	0.290255	Not significant	-0.16533	0.120222	Not significant	-0.0542775	0.684741	Not significant	-0.0584399	0.524948	Not significant	-0.157206	0.143263	Not significant	0.0143719	0.863317	Not significant
AIMP1	Q12904	0.117901	0.450495	Not significant	-0.0486248	0.654324	Not significant	-0.104597	0.523328	Not significant	-0.332361	0.0467917	Higher in Control	-0.16822	0.0680041	Not significant	-0.068812	0.597207	Not significant
AIMP2	Q13155	NA	NA	NA	NA	NA	NA	0.000805816	0.996415	Not significant	NA	NA	NA	NA	NA	NA	NA	NA	NA
AIP	O00170	-0.121007	0.33161	Not significant	-0.0285779	0.843349	Not significant	0.0370206	0.793844	Not significant	-0.0308656	0.80978	Not significant	-0.134806	0.255962	Not significant	-0.0702992	0.573888	Not significant
AJM1	C9J069	-0.197873	0.136959	Not significant	-0.0899079	0.574318	Not significant	0.333923	0.0489905	Higher in Alcohol.Use.Disorder	0.17541	0.408338	Not significant	-0.0451253	0.719498	Not significant	-0.18232	0.129791	Not significant
AK1	P00568	0.0525631	0.626752	Not significant	0.0940091	0.332035	Not significant	0.0178623	0.852171	Not significant	-0.00215202	0.982529	Not significant	0.0626694	0.525634	Not significant	0.0906691	0.395672	Not significant
AK2	P54819	0.332259	0.120633	Not significant	0.233701	0.0966979	Not significant	0.0757786	0.628345	Not significant	0.440911	0.0136462	Higher in Alcohol.Use.Disorder	0.332161	0.0139961	Higher in Alcohol.Use.Disorder	0.237418	0.0221767	Higher in Alcohol.Use.Disorder
AK3	Q9UIJ7	0.371833	0.00994723	Higher in Alcohol.Use.Disorder	0.570111	2.41124e-05	Higher in Alcohol.Use.Disorder	0.405885	0.0220395	Higher in Alcohol.Use.Disorder	0.511352	0.00011378	Higher in Alcohol.Use.Disorder	0.56421	7.49802e-05	Higher in Alcohol.Use.Disorder	0.421774	0.00111486	Higher in Alcohol.Use.Disorder
AK4	P27144	0.336877	0.01119	Higher in Alcohol.Use.Disorder	0.324692	0.000563522	Higher in Alcohol.Use.Disorder	0.383967	0.00499611	Higher in Alcohol.Use.Disorder	0.117553	0.42125	Not significant	0.223952	0.0297742	Higher in Alcohol.Use.Disorder	0.115703	0.297444	Not significant
AK5	Q9Y6K8	0.288458	0.0331359	Higher in Alcohol.Use.Disorder	0.0716527	0.46711	Not significant	0.709781	0.0506566	Not significant	0.206391	0.0372471	Higher in Alcohol.Use.Disorder	0.0363512	0.632195	Not significant	0.0142445	0.854442	Not significant
AKAP1	Q92667	0.13215	0.513691	Not significant	-0.0277925	0.908451	Not significant	0.140135	0.495977	Not significant	-0.392062	0.0938949	Not significant	0.084734	0.660704	Not significant	-0.08463	0.64743	Not significant
AKAP10	O43572	0.411439	0.0100742	Higher in Alcohol.Use.Disorder	-0.0524328	0.582098	Not significant	NA	NA	NA	-0.434782	0.0464706	Higher in Control	-0.0511207	0.763739	Not significant	-0.00414856	0.97663	Not significant
AKAP11	Q9UKA4	NA	NA	NA	NA	NA	NA	NA	NA	NA	NA	NA	NA	NA	NA	NA	-0.173617	0.332191	Not significant
AKAP12	Q02952	0.357228	0.095498	Not significant	-0.107835	0.581045	Not significant	-0.368506	0.0516427	Not significant	-0.510369	0.0308783	Higher in Control	-0.329154	0.0732014	Not significant	-0.170521	0.332047	Not significant
AKAP13	Q12802	0.0275274	0.864652	Not significant	NA	NA	NA	NA	NA	NA	NA	NA	NA	NA	NA	NA	NA	NA	NA
AKAP2	Q9Y2D5	NA	NA	NA	NA	NA	NA	0.358194	0.0944738	Not significant	NA	NA	NA	NA	NA	NA	-0.0291885	0.826138	Not significant
AKAP5	P24588	0.258221	0.272972	Not significant	-0.180073	0.423799	Not significant	1.76819	0.0227709	Higher in Alcohol.Use.Disorder	-0.113055	0.676256	Not significant	-0.0929201	0.663972	Not significant	-0.230782	0.0689903	Not significant
AKAP6	Q13023	NA	NA	NA	NA	NA	NA	NA	NA	NA	0.0586518	0.835138	Not significant	NA	NA	NA	NA	NA	NA
AKAP9	Q99996	-0.0752168	0.850757	Not significant	0.125371	0.453104	Not significant	0.0819395	0.627677	Not significant	0.303436	0.108	Not significant	0.0827813	0.241037	Not significant	0.191689	0.432369	Not significant
AKR1A1	P14550	0.0957153	0.512081	Not significant	-0.00494129	0.964455	Not significant	-0.0787097	0.567419	Not significant	-0.187725	0.15827	Not significant	-0.124535	0.24649	Not significant	-0.00341431	0.975953	Not significant
AKR1B1	P15121	-0.235489	0.0262887	Higher in Control	-0.00988371	0.919672	Not significant	-0.11363	0.314569	Not significant	-0.278366	0.0667765	Not significant	-0.252981	0.0230372	Higher in Control	-0.11939	0.287056	Not significant
AKR1C3	P42330	0.283342	0.0905488	Not significant	0.158634	0.267102	Not significant	NA	NA	NA	0.443205	0.0514473	Not significant	-0.0497132	0.686643	Not significant	0.286101	0.0933791	Not significant
AKR7A2	O43488	0.236639	0.257292	Not significant	0.192289	0.131529	Not significant	0.118806	0.300576	Not significant	-0.0835116	0.54523	Not significant	0.104516	0.256145	Not significant	0.161159	0.0979138	Not significant
AKR7A3	O95154	0.00203403	0.98522	Not significant	0.00498948	0.963766	Not significant	-0.0508122	0.741297	Not significant	-0.0660696	0.532421	Not significant	NA	NA	NA	0.0689353	0.753071	Not significant
AKR7L	Q8NHP1	NA	NA	NA	NA	NA	NA	NA	NA	NA	NA	NA	NA	NA	NA	NA	-0.189361	0.454215	Not significant
AKT1	P31749	0.396338	0.0240408	Higher in Alcohol.Use.Disorder	0.16683	0.325105	Not significant	-0.142074	0.237037	Not significant	-0.389667	0.171351	Not significant	-0.153688	0.609013	Not significant	-0.0295552	0.841455	Not significant
AKT2	P31751	NA	NA	NA	NA	NA	NA	0.0676579	0.50225	Not significant	NA	NA	NA	0.147499	0.366768	Not significant	-0.238564	0.436081	Not significant
AKT3	Q9Y243	0.197158	0.253021	Not significant	-0.167455	0.12728	Not significant	-0.0834478	0.501637	Not significant	-0.0567258	0.654035	Not significant	0.157788	0.251253	Not significant	0.0111296	0.938874	Not significant
AKTIP	Q9H8T0	NA	NA	NA	-0.0375054	0.762916	Not significant	NA	NA	NA	-0.0120852	0.904986	Not significant	-0.0928019	0.482257	Not significant	-0.234253	0.115638	Not significant
ALAD	P13716	0.0680811	0.659578	Not significant	0.0495175	0.758246	Not significant	0.0295602	0.845832	Not significant	0.0873937	0.612419	Not significant	0.0258282	0.846026	Not significant	0.0826948	0.67646	Not significant
ALB	P02768	0.241584	0.526214	Not significant	0.55979	0.0589452	Not significant	0.611616	0.128127	Not significant	0.412429	0.295261	Not significant	0.471954	0.138183	Not significant	0.872609	0.00854399	Higher in Alcohol.Use.Disorder
ALCAM	Q13740	0.227675	0.361289	Not significant	-0.0895571	0.647554	Not significant	0.0859648	0.60381	Not significant	-0.185908	0.447804	Not significant	0.0639248	0.629215	Not significant	0.188678	0.198407	Not significant
ALDH16A1	Q8IZ83	-0.129751	0.351034	Not significant	-0.143659	0.186396	Not significant	-0.0922629	0.470859	Not significant	-0.0145264	0.898341	Not significant	-0.0309877	0.773487	Not significant	-0.0129883	0.929016	Not significant
ALDH18A1	P54886	-0.0986552	0.437373	Not significant	0.222696	0.120436	Not significant	0.211722	0.0816477	Not significant	0.394787	0.0139842	Higher in Alcohol.Use.Disorder	0.311316	0.0244795	Higher in Alcohol.Use.Disorder	0.0304076	0.746267	Not significant
ALDH1A1	P00352	-0.530025	0.0108887	Higher in Control	-0.194787	0.135854	Not significant	-0.397251	0.0594798	Not significant	-0.264859	0.0657376	Not significant	-0.242936	0.0345314	Higher in Control	-0.205324	0.159144	Not significant
ALDH1A2	O94788	NA	NA	NA	NA	NA	NA	NA	NA	NA	NA	NA	NA	NA	NA	NA	-0.798123	0.126521	Not significant
ALDH1A3	P47895	NA	NA	NA	NA	NA	NA	NA	NA	NA	NA	NA	NA	0.191956	0.158795	Not significant	-0.0857174	0.421512	Not significant
ALDH1B1	P30837	0.105198	0.29491	Not significant	-0.0459294	0.879224	Not significant	-0.342852	0.292594	Not significant	-0.0871774	0.723859	Not significant	-0.185508	0.565524	Not significant	-0.0424978	0.905849	Not significant
ALDH1L1	O75891	0.126792	0.32232	Not significant	0.210613	0.0321904	Higher in Alcohol.Use.Disorder	0.170037	0.160571	Not significant	0.211171	0.0703547	Not significant	0.167843	0.0965771	Not significant	0.149145	0.23742	Not significant
ALDH1L2	Q3SY69	0.0470618	0.711476	Not significant	NA	NA	NA	0.0435737	0.74974	Not significant	NA	NA	NA	NA	NA	NA	0.157564	0.374913	Not significant
ALDH2	P05091	0.45278	0.0559619	Not significant	0.422183	0.0106808	Higher in Alcohol.Use.Disorder	0.431131	0.0524101	Not significant	0.2491	0.291672	Not significant	0.356565	0.0583729	Not significant	0.436912	0.0309371	Higher in Alcohol.Use.Disorder
ALDH3A2	P51648	-0.0196109	0.876164	Not significant	0.318022	0.00281586	Higher in Alcohol.Use.Disorder	0.352824	0.00912432	Higher in Alcohol.Use.Disorder	0.206503	0.0496975	Higher in Alcohol.Use.Disorder	0.0534355	0.662573	Not significant	0.28898	0.0106933	Higher in Alcohol.Use.Disorder
ALDH3B1	P43353	NA	NA	NA	NA	NA	NA	NA	NA	NA	NA	NA	NA	NA	NA	NA	-0.149644	0.35663	Not significant
ALDH4A1	P30038	0.48787	0.0245497	Higher in Alcohol.Use.Disorder	0.443846	0.00856618	Higher in Alcohol.Use.Disorder	0.177744	0.316958	Not significant	0.328217	0.0616789	Not significant	0.62187	0.000537471	Higher in Alcohol.Use.Disorder	0.445296	0.0251655	Higher in Alcohol.Use.Disorder
ALDH5A1	P51649	0.240329	0.203891	Not significant	0.21835	0.156933	Not significant	0.114578	0.519224	Not significant	0.0551423	0.717273	Not significant	0.176067	0.250226	Not significant	0.286837	0.0981966	Not significant
ALDH6A1	Q02252	0.451105	0.00294603	Higher in Alcohol.Use.Disorder	0.462693	5.18851e-05	Higher in Alcohol.Use.Disorder	0.406976	0.00722688	Higher in Alcohol.Use.Disorder	0.404241	0.0028735	Higher in Alcohol.Use.Disorder	0.432246	0.000141172	Higher in Alcohol.Use.Disorder	0.345304	0.00274898	Higher in Alcohol.Use.Disorder
ALDH7A1	P49419	0.485214	0.0469217	Higher in Alcohol.Use.Disorder	0.219796	0.110896	Not significant	0.15088	0.366846	Not significant	0.255853	0.106916	Not significant	0.276477	0.0544274	Not significant	0.362777	0.0301723	Higher in Alcohol.Use.Disorder
ALDH9A1	P49189	-0.0427796	0.722594	Not significant	0.0522962	0.542644	Not significant	0.127661	0.204442	Not significant	0.104688	0.476386	Not significant	0.181625	0.189612	Not significant	0.0720293	0.493107	Not significant
ALDOA	P04075	0.282804	0.0187966	Higher in Alcohol.Use.Disorder	-0.0349635	0.763905	Not significant	-0.0678196	0.492538	Not significant	-0.193194	0.0892269	Not significant	-0.131147	0.299926	Not significant	0.0416118	0.63773	Not significant
ALDOB	P05062	NA	NA	NA	NA	NA	NA	NA	NA	NA	NA	NA	NA	0.0368374	0.657456	Not significant	NA	NA	NA
ALDOC	P09972	-0.0239189	0.792142	Not significant	-0.0204073	0.808147	Not significant	-0.0665621	0.387068	Not significant	-0.148036	0.0858273	Not significant	-0.150253	0.057101	Not significant	-0.0864642	0.268392	Not significant
ALG1	Q9BT22	NA	NA	NA	0.0712929	0.65461	Not significant	0.320856	0.0588869	Not significant	NA	NA	NA	0.364657	0.14827	Not significant	0.188806	0.402948	Not significant
ALG2	Q9H553	NA	NA	NA	NA	NA	NA	0.0766244	0.64872	Not significant	0.12575	0.237138	Not significant	0.0496175	0.533985	Not significant	-0.145903	0.047422	Higher in Control
ALKBH4	Q9NXW9	0.1219	0.354115	Not significant	0.113473	0.340949	Not significant	-0.0165894	0.846834	Not significant	0.144956	0.2841	Not significant	0.121027	0.135727	Not significant	-0.0337402	0.827952	Not significant
ALKBH5	Q6P6C2	-0.13001	0.273194	Not significant	NA	NA	NA	NA	NA	NA	NA	NA	NA	-0.132879	0.486773	Not significant	NA	NA	NA
ALOX5	P09917	-0.0889692	0.615575	Not significant	0.084742	0.556977	Not significant	-0.0216409	0.914373	Not significant	0.0835628	0.692479	Not significant	0.00633764	0.974663	Not significant	-0.136248	0.358542	Not significant
ALPL	P05186	NA	NA	NA	NA	NA	NA	0.319892	0.055676	Not significant	0.273988	0.122022	Not significant	NA	NA	NA	0.0116379	0.958617	Not significant
ALS2	Q96Q42	-0.256341	0.0430238	Higher in Control	-0.0908561	0.261679	Not significant	-0.200242	0.116772	Not significant	0.0117907	0.89668	Not significant	-0.0935788	0.313516	Not significant	-0.184584	0.170209	Not significant
ALYREF	Q86V81	0.121891	0.34955	Not significant	0.106769	0.533076	Not significant	NA	NA	NA	0.144502	0.398982	Not significant	0.0664169	0.646328	Not significant	-0.0100069	0.954197	Not significant
AMACR	Q9UHK6	-0.494179	0.0533246	Not significant	-0.088835	0.534274	Not significant	-0.354396	0.187011	Not significant	NA	NA	NA	-0.210536	0.122052	Not significant	NA	NA	NA
AMBP	P02760	NA	NA	NA	NA	NA	NA	NA	NA	NA	-0.00588295	0.984806	Not significant	NA	NA	NA	0.123933	0.641386	Not significant
AMDHD2	Q9Y303	-0.330829	0.13924	Not significant	-0.104282	0.512198	Not significant	0.0312799	0.848443	Not significant	-0.111765	0.554885	Not significant	-0.112733	0.597443	Not significant	-0.0664625	0.614341	Not significant
AMER2	Q8N7J2	0.248917	0.295654	Not significant	0.238684	0.195208	Not significant	0.0541882	0.864651	Not significant	0.13438	0.502371	Not significant	0.0143164	0.912996	Not significant	0.145002	0.382366	Not significant
AMFR	Q9UKV5	NA	NA	NA	NA	NA	NA	NA	NA	NA	NA	NA	NA	0.105928	0.548623	Not significant	-0.16605	0.217082	Not significant
AMN1	Q8IY45	NA	NA	NA	NA	NA	NA	NA	NA	NA	NA	NA	NA	0.0554859	0.471083	Not significant	NA	NA	NA
AMOT	Q4VCS5	0.0753659	0.610179	Not significant	NA	NA	NA	NA	NA	NA	0.162342	0.398685	Not significant	0.14955	0.402683	Not significant	-0.209027	0.0582331	Not significant
AMPD2	Q01433	-0.0318501	0.727286	Not significant	-0.0888317	0.499828	Not significant	-0.189108	0.19819	Not significant	-0.0647835	0.514895	Not significant	-0.234706	0.0360352	Higher in Control	-0.0769017	0.547119	Not significant
AMPD3	Q01432	NA	NA	NA	0.152762	0.468448	Not significant	-0.267525	0.152859	Not significant	-0.280306	0.179876	Not significant	-0.0306156	0.897754	Not significant	0.0822111	0.553651	Not significant
AMPH	P49418	0.0981069	0.41636	Not significant	-0.104261	0.432889	Not significant	0.245885	0.209314	Not significant	-0.203495	0.186454	Not significant	-0.123231	0.399005	Not significant	-0.115527	0.213749	Not significant
AMT	P48728	NA	NA	NA	NA	NA	NA	0.870573	0.00201832	Higher in Alcohol.Use.Disorder	0.159248	0.291315	Not significant	0.547556	2.63825e-05	Higher in Alcohol.Use.Disorder	NA	NA	NA
ANAPC1	Q9H1A4	NA	NA	NA	-0.0573141	0.583664	Not significant	-0.103489	0.509707	Not significant	0.157418	0.397287	Not significant	-0.0473675	0.62898	Not significant	-0.105217	0.450118	Not significant
ANAPC2	Q9UJX6	NA	NA	NA	NA	NA	NA	NA	NA	NA	0.000926562	0.994818	Not significant	0.131443	0.323344	Not significant	NA	NA	NA
ANAPC7	Q9UJX3	NA	NA	NA	0.0303274	0.860282	Not significant	NA	NA	NA	NA	NA	NA	NA	NA	NA	-0.0136591	0.905133	Not significant
ANK1	P16157	0.178521	0.440653	Not significant	0.273358	0.168568	Not significant	-0.0344512	0.854879	Not significant	-0.192557	0.418772	Not significant	0.00605464	0.968562	Not significant	0.0582823	0.755008	Not significant
ANK2	Q01484	0.0936572	0.262724	Not significant	-0.0918562	0.287082	Not significant	0.0657082	0.492099	Not significant	-0.198602	0.063213	Not significant	-0.0439528	0.639318	Not significant	-0.0216786	0.813861	Not significant
ANK3	Q12955	-0.0084699	0.91238	Not significant	-0.01235	0.865593	Not significant	-0.054922	0.483967	Not significant	-0.177607	0.0586373	Not significant	-0.00634151	0.913241	Not significant	0.0483726	0.477054	Not significant
ANKFY1	Q9P2R3	0.0295347	0.854319	Not significant	0.0994148	0.457355	Not significant	0.0333402	0.808193	Not significant	-0.101268	0.43123	Not significant	0.0601198	0.539967	Not significant	0.124898	0.364232	Not significant
ANKH	Q9HCJ1	NA	NA	NA	NA	NA	NA	0.123645	0.275112	Not significant	NA	NA	NA	0.091306	0.471957	Not significant	0.0675338	0.475935	Not significant
ANKHD1	Q8IWZ3	NA	NA	NA	0.0201737	0.856852	Not significant	NA	NA	NA	0.181531	0.166223	Not significant	-0.120405	0.392532	Not significant	NA	NA	NA
ANKIB1	Q9P2G1	-0.326659	0.0654012	Not significant	-0.089216	0.319625	Not significant	-0.139086	0.30833	Not significant	-0.116731	0.255311	Not significant	-0.0191993	0.894659	Not significant	-0.25716	0.0671285	Not significant
ANKLE2	Q86XL3	NA	NA	NA	NA	NA	NA	NA	NA	NA	-0.286139	0.202322	Not significant	-0.198087	0.264626	Not significant	-0.0797094	0.790073	Not significant
ANKMY2	Q8IV38	-0.00809523	0.960369	Not significant	-0.144946	0.244219	Not significant	-0.016468	0.891472	Not significant	-0.299248	0.0403491	Higher in Control	-0.163062	0.199553	Not significant	-0.34274	0.0579156	Not significant
ANKRD13A	Q8IZ07	NA	NA	NA	0.0808449	0.345234	Not significant	-0.070225	0.758151	Not significant	0.0972581	0.581707	Not significant	0.129112	0.550192	Not significant	-0.101333	0.259777	Not significant
ANKRD13D	Q6ZTN6	0.0846014	0.671715	Not significant	-0.0454719	0.81162	Not significant	-0.0662338	0.665731	Not significant	-0.178164	0.251106	Not significant	-0.157003	0.306281	Not significant	-0.215426	0.185433	Not significant
ANKRD16	Q6P6B7	NA	NA	NA	-0.138952	0.304452	Not significant	NA	NA	NA	NA	NA	NA	NA	NA	NA	-0.184175	0.207469	Not significant
ANKRD17	O75179	0.012608	0.940565	Not significant	0.113904	0.238357	Not significant	NA	NA	NA	0.0176797	0.916642	Not significant	-0.221215	0.425475	Not significant	-0.0310128	0.812339	Not significant
ANKRD24	Q8TF21	0.0554481	0.809307	Not significant	-0.0239222	0.908295	Not significant	NA	NA	NA	NA	NA	NA	-0.183545	0.189089	Not significant	NA	NA	NA
ANKRD28	O15084	NA	NA	NA	NA	NA	NA	NA	NA	NA	-0.00960094	0.931335	Not significant	-0.129067	0.436133	Not significant	NA	NA	NA
ANKRD29	Q8N6D5	0.153867	0.104115	Not significant	0.27886	0.0806535	Not significant	-0.0571818	0.631024	Not significant	-0.0165275	0.902184	Not significant	0.134639	0.297036	Not significant	0.0581309	0.679968	Not significant
ANKRD30A	Q9BXX3	NA	NA	NA	NA	NA	NA	NA	NA	NA	NA	NA	NA	0.308276	0.440115	Not significant	NA	NA	NA
ANKRD34A	Q69YU3	NA	NA	NA	-0.227859	0.0693589	Not significant	-0.219274	0.14452	Not significant	-0.113861	0.253638	Not significant	-0.264361	0.0557373	Not significant	0.0315868	0.766439	Not significant
ANKRD35	Q8N283	-0.155995	0.413654	Not significant	NA	NA	NA	NA	NA	NA	NA	NA	NA	NA	NA	NA	NA	NA	NA
ANKRD39	Q53RE8	NA	NA	NA	NA	NA	NA	NA	NA	NA	0.0165244	0.90102	Not significant	NA	NA	NA	NA	NA	NA
ANKRD44	Q8N8A2	NA	NA	NA	-0.00676385	0.966521	Not significant	-0.0894098	0.271186	Not significant	-0.081025	0.608136	Not significant	-0.127252	0.349787	Not significant	-0.131525	0.362125	Not significant
ANKRD46	Q86W74	0.176622	0.0903867	Not significant	NA	NA	NA	0.249719	0.0149563	Higher in Alcohol.Use.Disorder	0.0245794	0.818971	Not significant	0.0867604	0.523143	Not significant	0.0375066	0.625059	Not significant
ANKRD50	Q9ULJ7	0.0872437	0.536325	Not significant	NA	NA	NA	-0.114024	0.310417	Not significant	NA	NA	NA	NA	NA	NA	NA	NA	NA
ANKRD63	C9JTQ0	0.221559	0.257421	Not significant	0.355631	0.00124666	Higher in Alcohol.Use.Disorder	0.103421	0.784938	Not significant	0.132442	0.323656	Not significant	NA	NA	NA	0.30907	0.245289	Not significant
ANKS1A	Q92625	-0.0522671	0.681949	Not significant	NA	NA	NA	0.195549	0.0459796	Higher in Alcohol.Use.Disorder	0.0294854	0.82321	Not significant	NA	NA	NA	-0.118945	0.180552	Not significant
ANKS1B	Q7Z6G8	-0.362844	0.105093	Not significant	-0.00630839	0.96035	Not significant	1.16636	0.0164097	Higher in Alcohol.Use.Disorder	0.12339	0.490915	Not significant	-0.0746119	0.538231	Not significant	0.0225086	0.92771	Not significant
ANLN	Q9NQW6	0.0287781	0.906769	Not significant	0.127822	0.65567	Not significant	-0.504172	0.0224938	Higher in Control	-0.2301	0.427454	Not significant	-0.213563	0.321716	Not significant	0.0576499	0.766116	Not significant
ANO10	Q9NW15	0.207239	0.235386	Not significant	NA	NA	NA	-0.132919	0.45589	Not significant	-0.0035955	0.982254	Not significant	-0.113123	0.396838	Not significant	-0.144811	0.229122	Not significant
ANO3	Q9BYT9	NA	NA	NA	NA	NA	NA	-0.0434892	0.832102	Not significant	0.0651055	0.70687	Not significant	NA	NA	NA	0.0459155	0.829944	Not significant
ANO8	Q9HCE9	0.235065	0.174916	Not significant	0.0516059	0.55988	Not significant	0.0831802	0.609675	Not significant	0.0271743	0.882394	Not significant	0.00698567	0.94809	Not significant	0.00428481	0.974023	Not significant
ANP32A	P39687	0.196172	0.246976	Not significant	0.00316923	0.982149	Not significant	0.0815013	0.602752	Not significant	-0.150429	0.368011	Not significant	-0.0747063	0.494945	Not significant	-0.0216515	0.882635	Not significant
ANP32B	Q92688	0.243507	0.116801	Not significant	0.247612	0.230722	Not significant	-0.155813	0.270609	Not significant	NA	NA	NA	0.161507	0.170993	Not significant	0.0445323	0.820832	Not significant
ANP32E	Q9BTT0	NA	NA	NA	0.176186	0.334492	Not significant	0.0245331	0.867274	Not significant	0.196857	0.234108	Not significant	-0.135945	0.485596	Not significant	-0.315777	0.176206	Not significant
ANPEP	P15144	NA	NA	NA	NA	NA	NA	0.0674201	0.81745	Not significant	-0.0507296	0.598365	Not significant	NA	NA	NA	-0.00516056	0.967736	Not significant
ANTXR1	Q9H6X2	NA	NA	NA	NA	NA	NA	NA	NA	NA	NA	NA	NA	NA	NA	NA	-0.175218	0.420636	Not significant
ANXA1	P04083	-0.229453	0.377664	Not significant	0.288929	0.176998	Not significant	-0.0792726	0.711163	Not significant	-0.0927608	0.752515	Not significant	0.260824	0.178531	Not significant	0.0880794	0.680633	Not significant
ANXA11	P50995	0.00516341	0.970831	Not significant	0.0389187	0.805583	Not significant	0.226102	0.134758	Not significant	0.114565	0.371777	Not significant	0.0313206	0.73901	Not significant	0.125557	0.465415	Not significant
ANXA2	P07355	0.174531	0.289265	Not significant	0.6498	0.00950696	Higher in Alcohol.Use.Disorder	0.118472	0.504408	Not significant	0.377686	0.0578715	Not significant	0.491351	0.0151005	Higher in Alcohol.Use.Disorder	0.0897501	0.691145	Not significant
ANXA3	P12429	-0.158192	0.313886	Not significant	0.393003	0.0997007	Not significant	0.252542	0.090277	Not significant	0.390835	0.00631026	Higher in Alcohol.Use.Disorder	0.130238	0.269282	Not significant	0.0918736	0.537125	Not significant
ANXA4	P09525	0.157333	0.270919	Not significant	0.257804	0.136609	Not significant	-0.0151711	0.903981	Not significant	0.132265	0.432029	Not significant	0.196115	0.115692	Not significant	0.171017	0.162974	Not significant
ANXA5	P08758	-0.0749874	0.649125	Not significant	0.20785	0.146569	Not significant	0.0357696	0.845645	Not significant	0.155992	0.429555	Not significant	0.202514	0.147396	Not significant	0.0542116	0.683191	Not significant
ANXA6	P08133	-0.282848	0.0672599	Not significant	-0.184348	0.0796283	Not significant	-0.287141	0.0414806	Higher in Control	-0.230265	0.0391081	Higher in Control	-0.310344	0.00308027	Higher in Control	-0.299399	0.000854601	Higher in Control
ANXA7	P20073	0.00536409	0.964914	Not significant	0.147503	0.0953209	Not significant	0.0437491	0.633355	Not significant	0.133879	0.141081	Not significant	0.10035	0.299384	Not significant	-0.00370453	0.969989	Not significant
AOC3	Q16853	0.253068	0.458491	Not significant	0.440326	0.207723	Not significant	-0.605724	0.31279	Not significant	0.112706	0.480918	Not significant	0.208714	0.578949	Not significant	-0.144331	0.639102	Not significant
AP1B1	Q10567	-0.154773	0.0686408	Not significant	-0.0859767	0.416203	Not significant	0.00937686	0.905255	Not significant	0.0892097	0.513023	Not significant	0.0458443	0.771315	Not significant	-0.123246	0.212591	Not significant
AP1G1	O43747	0.0287159	0.837041	Not significant	-0.0961532	0.293922	Not significant	0.0515317	0.693047	Not significant	-0.0212248	0.823291	Not significant	-0.043447	0.603232	Not significant	-0.00630728	0.95671	Not significant
AP1M1	Q9BXS5	-0.0295825	0.743419	Not significant	-0.00615644	0.946005	Not significant	0.135776	0.133397	Not significant	-0.00330001	0.962815	Not significant	-0.0740488	0.40322	Not significant	-0.113395	0.223073	Not significant
AP1S1	P61966	0.111722	0.396249	Not significant	-0.0050336	0.961539	Not significant	0.151848	0.279893	Not significant	-0.0631554	0.619705	Not significant	-0.0237142	0.847145	Not significant	0.0262601	0.871267	Not significant
AP1S2	P56377	NA	NA	NA	NA	NA	NA	NA	NA	NA	-0.130826	0.0607323	Not significant	0.0354665	0.636511	Not significant	0.0944533	0.783336	Not significant
AP2A1	O95782	-0.0238958	0.831473	Not significant	-0.197425	0.0557915	Not significant	0.0802643	0.56219	Not significant	-0.0495714	0.66534	Not significant	-0.120995	0.294592	Not significant	-0.0763438	0.394768	Not significant
AP2A2	O94973	-0.0852498	0.273403	Not significant	-0.0718905	0.285735	Not significant	0.160178	0.13526	Not significant	-0.127314	0.239902	Not significant	-0.0611501	0.484634	Not significant	0.0268892	0.820994	Not significant
AP2B1	P63010	-0.190016	0.0921723	Not significant	-0.0891649	0.319962	Not significant	0.0262602	0.827639	Not significant	0.00655916	0.961364	Not significant	-0.0891635	0.502675	Not significant	-0.116887	0.388314	Not significant
AP2M1	Q96CW1	-0.235894	0.0393485	Higher in Control	-0.0372249	0.767134	Not significant	0.227794	0.0780612	Not significant	0.0183175	0.84341	Not significant	-0.00346185	0.972197	Not significant	-0.0260975	0.769334	Not significant
AP2S1	P53680	-0.0570441	0.548232	Not significant	-0.0411696	0.537125	Not significant	0.138798	0.203544	Not significant	0.0205012	0.870188	Not significant	-0.0327181	0.707174	Not significant	-0.154816	0.185317	Not significant
AP3B1	O00203	0.161643	0.235631	Not significant	0.0671548	0.356762	Not significant	0.0664464	0.626612	Not significant	0.13443	0.479457	Not significant	0.129865	0.23408	Not significant	0.0906467	0.496099	Not significant
AP3B2	Q13367	-0.0581688	0.453182	Not significant	-0.15245	0.230457	Not significant	0.101522	0.436066	Not significant	-0.0965136	0.459582	Not significant	-0.0777216	0.484969	Not significant	0.0456094	0.68226	Not significant
AP3D1	O14617	-0.0313502	0.662224	Not significant	-0.0626857	0.411808	Not significant	0.112273	0.305761	Not significant	-0.140231	0.170928	Not significant	0.010969	0.883898	Not significant	-0.0897798	0.296142	Not significant
AP3M1	Q9Y2T2	NA	NA	NA	0.142722	0.558164	Not significant	NA	NA	NA	NA	NA	NA	0.0725641	0.342683	Not significant	-0.0233939	0.852412	Not significant
AP3M2	P53677	-0.0817029	0.431876	Not significant	-0.00301308	0.982293	Not significant	0.295729	0.0127266	Higher in Alcohol.Use.Disorder	0.176201	0.0990282	Not significant	-0.028053	0.767086	Not significant	-0.0133562	0.91905	Not significant
AP3S1	Q92572	0.356226	0.0310262	Higher in Alcohol.Use.Disorder	-0.0489625	0.774816	Not significant	0.0181392	0.895839	Not significant	-0.217312	0.117523	Not significant	-0.108668	0.424393	Not significant	-0.0984764	0.542296	Not significant
AP3S2	P59780	-0.205729	0.077276	Not significant	0.146548	0.355382	Not significant	0.623016	0.0106665	Higher in Alcohol.Use.Disorder	0.287684	0.0533424	Not significant	0.10315	0.516765	Not significant	NA	NA	NA
AP4B1	Q9Y6B7	NA	NA	NA	NA	NA	NA	NA	NA	NA	NA	NA	NA	NA	NA	NA	-0.154567	0.164877	Not significant
AP5B1	Q2VPB7	-0.00591733	0.968167	Not significant	NA	NA	NA	0.198126	0.207091	Not significant	-0.0267058	0.823654	Not significant	NA	NA	NA	0.0833636	0.449671	Not significant
AP5M1	Q9H0R1	NA	NA	NA	NA	NA	NA	NA	NA	NA	0.289969	0.158773	Not significant	NA	NA	NA	NA	NA	NA
AP5Z1	O43299	NA	NA	NA	0.168274	0.442554	Not significant	NA	NA	NA	-0.08356	0.78463	Not significant	-0.0343415	0.854862	Not significant	-0.671532	0.095352	Not significant
APBA1	Q02410	0.212907	0.1129	Not significant	-0.064368	0.608596	Not significant	0.1318	0.436311	Not significant	-0.0887477	0.506547	Not significant	0.0938996	0.502404	Not significant	-0.267532	0.099748	Not significant
APBA2	Q99767	NA	NA	NA	0.000886527	0.995305	Not significant	-0.160696	0.13846	Not significant	-0.0980215	0.405856	Not significant	0.230933	0.16944	Not significant	-0.176958	0.156395	Not significant
APBB1	O00213	-0.0688492	0.511699	Not significant	-0.00674841	0.927144	Not significant	0.0612058	0.59974	Not significant	-0.106182	0.289337	Not significant	0.11155	0.205136	Not significant	-0.050145	0.568713	Not significant
APBB1IP	Q7Z5R6	NA	NA	NA	NA	NA	NA	NA	NA	NA	NA	NA	NA	NA	NA	NA	-0.370803	0.00562255	Higher in Control
APC	P25054	NA	NA	NA	0.132805	0.382473	Not significant	-0.0125493	0.903746	Not significant	-0.16737	0.282621	Not significant	-0.0540033	0.711021	Not significant	-0.19126	0.210641	Not significant
APC2	O95996	0.164021	0.206498	Not significant	0.0481387	0.733975	Not significant	0.19202	0.153484	Not significant	0.0410391	0.759159	Not significant	-0.0634859	0.525577	Not significant	0.202399	0.26645	Not significant
APCS	P02743	NA	NA	NA	NA	NA	NA	NA	NA	NA	-0.253866	0.393419	Not significant	NA	NA	NA	NA	NA	NA
APEH	P13798	0.114975	0.227904	Not significant	-0.0289819	0.699274	Not significant	-0.0279238	0.77745	Not significant	-0.247535	0.0210505	Higher in Control	-0.0664902	0.371205	Not significant	-0.0541048	0.476399	Not significant
APEX1	P27695	-0.0759128	0.664822	Not significant	0.0212948	0.853029	Not significant	0.0873065	0.538705	Not significant	-0.215816	0.140655	Not significant	-0.0803903	0.472696	Not significant	-0.0394601	0.727403	Not significant
API5	Q9BZZ5	-0.313529	0.0426734	Higher in Control	-0.0599334	0.539307	Not significant	0.230407	0.087409	Not significant	0.0303472	0.801178	Not significant	0.0987617	0.479495	Not significant	-0.303007	0.0549102	Not significant
APLP1	P51693	-0.146519	0.14826	Not significant	0.00337027	0.975172	Not significant	0.222274	0.0923466	Not significant	0.14868	0.238835	Not significant	0.104009	0.39075	Not significant	0.234146	0.0481589	Higher in Alcohol.Use.Disorder
APLP2	Q06481	0.00844975	0.948414	Not significant	0.153933	0.254974	Not significant	0.1972	0.159925	Not significant	-0.157591	0.206074	Not significant	-0.0222093	0.891865	Not significant	0.0146714	0.908452	Not significant
APMAP	Q9HDC9	-0.272812	0.00191145	Higher in Control	-0.0939679	0.236479	Not significant	-0.0525825	0.440119	Not significant	-0.036701	0.687574	Not significant	0.00801377	0.929876	Not significant	-0.0595803	0.416421	Not significant
APOA1	P02647	0.404944	0.337425	Not significant	0.663129	0.0543602	Not significant	0.706022	0.089198	Not significant	0.407153	0.47371	Not significant	0.937776	0.0250475	Higher in Alcohol.Use.Disorder	1.53086	0.000391792	Higher in Alcohol.Use.Disorder
APOA2	P02652	NA	NA	NA	NA	NA	NA	NA	NA	NA	0.466964	0.283518	Not significant	NA	NA	NA	0.390457	0.275335	Not significant
APOA4	P06727	0.227736	0.649999	Not significant	0.325008	0.399957	Not significant	0.337112	0.494328	Not significant	-0.0198735	0.968989	Not significant	0.00875016	0.984941	Not significant	0.629786	0.237933	Not significant
APOB	P04114	-0.0671237	0.812638	Not significant	0.265032	0.237642	Not significant	0.397879	0.148073	Not significant	-0.065401	0.822404	Not significant	0.474474	0.0367399	Higher in Alcohol.Use.Disorder	0.206481	0.299527	Not significant
APOC3	P02656	NA	NA	NA	NA	NA	NA	NA	NA	NA	NA	NA	NA	NA	NA	NA	0.384451	0.0656413	Not significant
APOD	P05090	0.548082	0.099491	Not significant	0.159284	0.433867	Not significant	0.0586499	0.876868	Not significant	0.370635	0.170026	Not significant	0.319638	0.0187721	Higher in Alcohol.Use.Disorder	NA	NA	NA
APOE	P02649	0.106984	0.535916	Not significant	-0.0151107	0.912739	Not significant	0.290249	0.0337192	Higher in Alcohol.Use.Disorder	0.0597874	0.686162	Not significant	0.0915199	0.511447	Not significant	0.243393	0.0667762	Not significant
APOL1	O14791	0.499476	0.111869	Not significant	NA	NA	NA	NA	NA	NA	0.0141227	0.952557	Not significant	NA	NA	NA	-0.133014	0.175189	Not significant
APOL2	Q9BQE5	0.142813	0.328684	Not significant	0.125633	0.476757	Not significant	0.05567	0.751715	Not significant	-0.0152842	0.934737	Not significant	0.109562	0.60547	Not significant	0.0948202	0.612041	Not significant
APOO	Q9BUR5	0.654731	0.00354575	Higher in Alcohol.Use.Disorder	0.231211	0.221144	Not significant	0.114515	0.560133	Not significant	-0.188059	0.441221	Not significant	0.0978328	0.642252	Not significant	0.134574	0.53329	Not significant
APOOL	Q6UXV4	NA	NA	NA	NA	NA	NA	NA	NA	NA	-0.0266656	0.838399	Not significant	0.0983664	0.229789	Not significant	0.268994	0.082497	Not significant
APP	P05067	0.465336	0.0190861	Higher in Alcohol.Use.Disorder	0.0588736	0.565842	Not significant	0.0824255	0.468276	Not significant	-0.122285	0.443647	Not significant	0.194666	0.0476376	Higher in Alcohol.Use.Disorder	0.203661	0.0738756	Not significant
APPL1	Q9UKG1	0.0139715	0.89157	Not significant	0.0927714	0.20155	Not significant	0.0218851	0.791598	Not significant	-0.078045	0.382713	Not significant	0.111317	0.140644	Not significant	0.0997863	0.323699	Not significant
APPL2	Q8NEU8	0.0419063	0.72772	Not significant	0.275776	0.00184611	Higher in Alcohol.Use.Disorder	0.123369	0.263026	Not significant	0.0560679	0.593061	Not significant	0.244366	0.046749	Higher in Alcohol.Use.Disorder	0.106282	0.434316	Not significant
APRT	P07741	-0.133396	0.442676	Not significant	0.151719	0.336419	Not significant	0.0633929	0.718117	Not significant	0.0230415	0.886843	Not significant	0.0425614	0.804983	Not significant	0.107292	0.408228	Not significant
AQP1	P29972	NA	NA	NA	0.324913	0.18661	Not significant	-0.221704	0.432481	Not significant	-0.488016	0.0909185	Not significant	0.213015	0.177937	Not significant	0.326188	0.163446	Not significant
AQP4	P55087	1.5426	0.000788823	Higher in Alcohol.Use.Disorder	0.456357	0.394174	Not significant	-0.193083	0.773891	Not significant	0.212051	0.717619	Not significant	0.937036	0.0572812	Not significant	0.235371	0.658097	Not significant
AQR	O60306	-0.175167	0.0666296	Not significant	NA	NA	NA	NA	NA	NA	-0.100722	0.452073	Not significant	NA	NA	NA	NA	NA	NA
ARAF	P10398	NA	NA	NA	NA	NA	NA	NA	NA	NA	NA	NA	NA	NA	NA	NA	0.20179	0.405766	Not significant
ARAP1	Q96P48	0.0738534	0.460608	Not significant	0.0197753	0.865504	Not significant	0.148278	0.192741	Not significant	-0.0423726	0.793295	Not significant	-0.0379328	0.750273	Not significant	0.0969584	0.449436	Not significant
ARAP2	Q8WZ64	NA	NA	NA	NA	NA	NA	NA	NA	NA	-0.117525	0.504925	Not significant	-0.186103	0.198874	Not significant	NA	NA	NA
ARC	Q7LC44	NA	NA	NA	NA	NA	NA	NA	NA	NA	0.128693	0.250415	Not significant	NA	NA	NA	NA	NA	NA
ARCN1	P48444	0.305844	0.0636254	Not significant	0.161723	0.230181	Not significant	0.0221648	0.881172	Not significant	-0.0871059	0.538233	Not significant	-0.0155053	0.887212	Not significant	0.10526	0.346493	Not significant
ARF4	P18085	-0.152163	0.112644	Not significant	0.0756257	0.431973	Not significant	0.0817254	0.498543	Not significant	0.031104	0.73182	Not significant	-0.0353458	0.759109	Not significant	0.247143	0.0443902	Higher in Alcohol.Use.Disorder
ARF5	P84085	-0.082982	0.530513	Not significant	0.0923289	0.29911	Not significant	0.200981	0.260557	Not significant	-0.0691752	0.570837	Not significant	-0.0173176	0.875926	Not significant	0.148606	0.264384	Not significant
ARF6	P62330	-0.401633	0.00946425	Higher in Control	0.128013	0.131553	Not significant	0.158078	0.481768	Not significant	0.0760916	0.720228	Not significant	0.0291069	0.871067	Not significant	0.105667	0.529286	Not significant
ARFGAP1	Q8N6T3	-0.227178	0.0456861	Higher in Control	-0.151061	0.0924448	Not significant	0.116761	0.297496	Not significant	-0.121625	0.361748	Not significant	-0.12185	0.241731	Not significant	0.00121186	0.991095	Not significant
ARFGAP2	Q8N6H7	0.278283	0.12879	Not significant	-0.267047	0.200125	Not significant	-0.102827	0.597248	Not significant	-0.333768	0.0982965	Not significant	-0.219701	0.110351	Not significant	-0.0809391	0.646373	Not significant
ARFGEF1	Q9Y6D6	0.332427	0.0340991	Higher in Alcohol.Use.Disorder	0.00928443	0.925807	Not significant	0.101021	0.472105	Not significant	-0.0671741	0.658778	Not significant	0.118245	0.276434	Not significant	-0.124929	0.146969	Not significant
ARFGEF2	Q9Y6D5	-0.177838	0.187513	Not significant	-0.0222607	0.786461	Not significant	0.0297808	0.7555	Not significant	-0.0259094	0.796202	Not significant	0.0308821	0.815353	Not significant	0.0612037	0.45748	Not significant
ARFGEF3	Q5TH69	-0.0688696	0.516011	Not significant	0.0412764	0.507411	Not significant	0.0238439	0.769236	Not significant	-0.0774923	0.402949	Not significant	0.0203814	0.777684	Not significant	0.0137595	0.881766	Not significant
ARFIP1	P53367	0.194505	0.130447	Not significant	0.120408	0.289704	Not significant	0.0949186	0.569502	Not significant	-0.113625	0.647137	Not significant	0.00505398	0.980248	Not significant	0.110827	0.405964	Not significant
ARFIP2	P53365	0.269469	0.221153	Not significant	-0.0338035	0.707659	Not significant	0.14458	0.33186	Not significant	0.0948931	0.593324	Not significant	0.118634	0.33635	Not significant	0.349372	0.0952607	Not significant
ARG1	P05089	-0.418759	0.399487	Not significant	0.0134515	0.980515	Not significant	-0.285436	0.294967	Not significant	0.501808	0.23433	Not significant	0.596475	0.130048	Not significant	-0.300072	0.298344	Not significant
ARGLU1	Q9NWB6	0.151181	0.335782	Not significant	-0.0862953	0.484001	Not significant	0.0321038	0.799893	Not significant	-0.0365497	0.824516	Not significant	0.00413842	0.97842	Not significant	-0.0414251	0.725767	Not significant
ARHGAP1	Q07960	-0.232874	0.077027	Not significant	-0.116587	0.439853	Not significant	0.237591	0.0579038	Not significant	0.0349446	0.797113	Not significant	-0.0301611	0.722232	Not significant	-0.00270118	0.97851	Not significant
ARHGAP12	Q8IWW6	NA	NA	NA	NA	NA	NA	-0.595599	0.192542	Not significant	-0.162434	0.390827	Not significant	NA	NA	NA	-0.172865	0.200424	Not significant
ARHGAP17	Q68EM7	0.329756	0.0864141	Not significant	-0.0253688	0.862343	Not significant	-0.113121	0.362515	Not significant	-0.0524155	0.591611	Not significant	-0.0452208	0.678051	Not significant	-0.0134693	0.921542	Not significant
ARHGAP18	Q8N392	NA	NA	NA	NA	NA	NA	NA	NA	NA	0.263902	0.164307	Not significant	NA	NA	NA	-0.087099	0.448248	Not significant
ARHGAP21	Q5T5U3	0.120501	0.402678	Not significant	-0.121137	0.31272	Not significant	0.0756428	0.583751	Not significant	-0.162938	0.301974	Not significant	0.0392473	0.764064	Not significant	0.135898	0.360783	Not significant
ARHGAP23	Q9P227	0.12441	0.48697	Not significant	-0.0644355	0.722985	Not significant	0.0105219	0.943268	Not significant	-0.221544	0.126273	Not significant	-0.00950033	0.959429	Not significant	0.0414768	0.734873	Not significant
ARHGAP25	P42331	NA	NA	NA	NA	NA	NA	NA	NA	NA	-0.478686	0.00922685	Higher in Control	NA	NA	NA	0.0664001	0.674908	Not significant
ARHGAP26	Q9UNA1	0.0609165	0.624042	Not significant	-0.0489155	0.549917	Not significant	0.162373	0.226936	Not significant	-0.111587	0.26695	Not significant	-0.00725805	0.944247	Not significant	0.0412849	0.660767	Not significant
ARHGAP27	Q6ZUM4	NA	NA	NA	NA	NA	NA	0.0701489	0.520202	Not significant	0.104462	0.554946	Not significant	NA	NA	NA	0.00214839	0.984787	Not significant
ARHGAP32	A7KAX9	0.153999	0.140248	Not significant	-0.0739653	0.292084	Not significant	NA	NA	NA	-0.123416	0.531912	Not significant	-0.122656	0.288188	Not significant	NA	NA	NA
ARHGAP35	Q9NRY4	0.107136	0.329197	Not significant	-0.0623046	0.334668	Not significant	0.0183253	0.850249	Not significant	-0.147758	0.0478287	Higher in Control	-0.0919116	0.241719	Not significant	0.0235774	0.836013	Not significant
ARHGAP39	Q9C0H5	0.198835	0.055541	Not significant	-0.287229	0.0407775	Higher in Control	-0.203925	0.0870402	Not significant	-0.177365	0.0394457	Higher in Control	-0.0489946	0.504031	Not significant	-0.262611	0.0563889	Not significant
ARHGAP4	P98171	NA	NA	NA	NA	NA	NA	NA	NA	NA	NA	NA	NA	NA	NA	NA	0.10014	0.55163	Not significant
ARHGAP44	Q17R89	-0.00583885	0.950973	Not significant	-0.0433117	0.638927	Not significant	0.105515	0.243091	Not significant	-0.107847	0.314106	Not significant	-0.032262	0.776778	Not significant	-0.0289567	0.765009	Not significant
ARHGAP5	Q13017	-0.122874	0.41238	Not significant	-0.04908	0.620644	Not significant	-0.0821928	0.344322	Not significant	0.0505586	0.610939	Not significant	-1.78208e-05	0.99984	Not significant	-0.0107719	0.894135	Not significant
ARHGAP6	O43182	0.472743	0.0186669	Higher in Alcohol.Use.Disorder	NA	NA	NA	NA	NA	NA	NA	NA	NA	NA	NA	NA	NA	NA	NA
ARHGDIA	P52565	0.110184	0.561148	Not significant	-0.0630348	0.721336	Not significant	-0.221387	0.14904	Not significant	-0.409804	0.0120464	Higher in Control	-0.244174	0.125906	Not significant	-0.150781	0.200174	Not significant
ARHGDIB	P52566	-0.299264	0.454641	Not significant	0.0377721	0.883822	Not significant	-0.429476	0.0172138	Higher in Control	-0.802433	0.0556667	Not significant	-0.012143	0.961187	Not significant	-0.250532	0.291323	Not significant
ARHGEF1	Q92888	NA	NA	NA	0.0102916	0.934885	Not significant	-0.078678	0.547087	Not significant	0.111812	0.53349	Not significant	0.206668	0.0655224	Not significant	0.000361327	0.997227	Not significant
ARHGEF10	O15013	NA	NA	NA	0.0968279	0.668288	Not significant	-0.0599612	0.792658	Not significant	NA	NA	NA	NA	NA	NA	0.0437661	0.798494	Not significant
ARHGEF10L	Q9HCE6	0.36629	0.0133238	Higher in Alcohol.Use.Disorder	0.0475986	0.423165	Not significant	0.21279	0.262541	Not significant	-0.175003	0.474682	Not significant	NA	NA	NA	-0.0144164	0.912688	Not significant
ARHGEF11	O15085	0.0166258	0.93291	Not significant	-0.117271	0.100021	Not significant	0.125028	0.348877	Not significant	-0.180687	0.121922	Not significant	-0.0191132	0.82828	Not significant	-0.105576	0.285965	Not significant
ARHGEF12	Q9NZN5	0.0994852	0.506996	Not significant	0.0976719	0.218888	Not significant	0.287709	0.0304836	Higher in Alcohol.Use.Disorder	-0.0396436	0.703165	Not significant	0.090264	0.291213	Not significant	-0.0190711	0.885798	Not significant
ARHGEF16	Q5VV41	NA	NA	NA	NA	NA	NA	NA	NA	NA	NA	NA	NA	NA	NA	NA	-0.340572	0.0140488	Higher in Control
ARHGEF17	Q96PE2	0.0760514	0.673197	Not significant	-0.0990486	0.505883	Not significant	NA	NA	NA	0.0944565	0.441366	Not significant	-0.164386	0.434415	Not significant	-0.00517458	0.97311	Not significant
ARHGEF18	Q6ZSZ5	0.250962	0.169198	Not significant	NA	NA	NA	-0.0554716	0.817844	Not significant	0.0487089	0.784339	Not significant	-0.139185	0.319456	Not significant	0.118054	0.422825	Not significant
ARHGEF2	Q92974	-0.0884945	0.36404	Not significant	-0.21531	0.0312993	Higher in Control	-0.0846041	0.604606	Not significant	-0.338296	0.00293245	Higher in Control	-0.217248	0.0310632	Higher in Control	-0.130339	0.196038	Not significant
ARHGEF25	Q86VW2	NA	NA	NA	NA	NA	NA	NA	NA	NA	NA	NA	NA	0.216913	0.376808	Not significant	NA	NA	NA
ARHGEF37	A1IGU5	NA	NA	NA	0.072928	0.383842	Not significant	-0.0233494	0.842179	Not significant	-0.370738	0.18006	Not significant	0.011169	0.946659	Not significant	0.248912	0.0193956	Higher in Alcohol.Use.Disorder
ARHGEF4	Q9NR80	NA	NA	NA	0.0990945	0.363172	Not significant	NA	NA	NA	-0.249074	0.0494254	Higher in Control	0.23179	0.0708912	Not significant	0.0149054	0.937941	Not significant
ARHGEF40	Q8TER5	0.0230831	0.849372	Not significant	-0.0233787	0.857902	Not significant	0.108841	0.447105	Not significant	0.10367	0.492731	Not significant	0.109683	0.512541	Not significant	-0.148599	0.245297	Not significant
ARHGEF6	Q15052	0.131234	0.284624	Not significant	0.116437	0.45564	Not significant	0.00206647	0.987403	Not significant	-0.182905	0.199299	Not significant	-0.000102754	0.999513	Not significant	-0.223799	0.205608	Not significant
ARHGEF7	Q14155	0.0488	0.700086	Not significant	-0.106375	0.27704	Not significant	0.235063	0.058548	Not significant	-0.196898	0.136124	Not significant	0.0224369	0.786177	Not significant	-0.181667	0.0842295	Not significant
ARHGEF9	O43307	-0.206197	0.0358219	Higher in Control	0.103754	0.457983	Not significant	0.163608	0.412388	Not significant	-0.0101978	0.941164	Not significant	-0.170658	0.138204	Not significant	-0.225631	0.196024	Not significant
ARID1A	O14497	NA	NA	NA	NA	NA	NA	NA	NA	NA	NA	NA	NA	0.049791	0.714387	Not significant	NA	NA	NA
ARID1B	Q8NFD5	NA	NA	NA	NA	NA	NA	NA	NA	NA	0.198068	0.303219	Not significant	NA	NA	NA	NA	NA	NA
ARIH1	Q9Y4X5	NA	NA	NA	NA	NA	NA	NA	NA	NA	-0.189042	0.048522	Higher in Control	0.159607	0.167694	Not significant	0.0952865	0.600673	Not significant
ARIH2	O95376	-0.277638	0.182062	Not significant	-0.027256	0.834445	Not significant	-0.0394768	0.808943	Not significant	0.167473	0.212055	Not significant	-0.0150576	0.893385	Not significant	0.0250244	0.768517	Not significant
ARL1	P40616	-0.224	0.138237	Not significant	0.0356966	0.803816	Not significant	-0.0291594	0.846808	Not significant	-0.0261514	0.82068	Not significant	-0.064635	0.581495	Not significant	-0.245986	0.087113	Not significant
ARL10	Q8N8L6	-0.0215392	0.895507	Not significant	0.0926571	0.305054	Not significant	NA	NA	NA	NA	NA	NA	0.0298145	0.656488	Not significant	0.0285949	0.803568	Not significant
ARL15	Q9NXU5	0.103287	0.550461	Not significant	-0.138084	0.341717	Not significant	0.0644704	0.756186	Not significant	-0.359945	0.0757171	Not significant	-0.202758	0.230577	Not significant	-0.0430546	0.782755	Not significant
ARL2	P36404	0.19397	0.347203	Not significant	0.18444	0.064282	Not significant	0.113644	0.468656	Not significant	0.113387	0.399667	Not significant	0.0812622	0.470571	Not significant	0.0726701	0.597866	Not significant
ARL2BP	Q9Y2Y0	NA	NA	NA	NA	NA	NA	-0.20997	0.378586	Not significant	NA	NA	NA	NA	NA	NA	0.147905	0.348462	Not significant
ARL3	P36405	0.07109	0.495286	Not significant	0.0398815	0.641755	Not significant	-0.124452	0.450184	Not significant	-0.0679169	0.66427	Not significant	-0.267173	0.0597107	Not significant	-0.11747	0.401233	Not significant
ARL5A	Q9Y689	NA	NA	NA	0.0257622	0.855168	Not significant	NA	NA	NA	NA	NA	NA	NA	NA	NA	NA	NA	NA
ARL6	Q9H0F7	-0.0451589	0.721087	Not significant	-0.0773888	0.469487	Not significant	-0.131181	0.272372	Not significant	0.0567801	0.80374	Not significant	-0.00387759	0.964113	Not significant	0.0477725	0.730223	Not significant
ARL6IP1	Q15041	0.102958	0.614518	Not significant	0.0896142	0.301683	Not significant	-0.100162	0.613774	Not significant	-0.494911	0.181452	Not significant	-0.370866	0.295344	Not significant	0.129943	0.425608	Not significant
ARL6IP5	O75915	0.247336	0.079793	Not significant	0.0371828	0.673487	Not significant	-0.0259804	0.84669	Not significant	0.0475763	0.693064	Not significant	-0.0174386	0.795356	Not significant	0.126366	0.375756	Not significant
ARL8A	Q96BM9	-0.103044	0.308159	Not significant	0.0587316	0.633197	Not significant	-0.0351733	0.739296	Not significant	0.145221	0.390132	Not significant	0.174523	0.087337	Not significant	0.204284	0.12915	Not significant
ARL8B	Q9NVJ2	-0.170064	0.176916	Not significant	0.111706	0.417607	Not significant	0.0662877	0.667896	Not significant	-0.0308601	0.845305	Not significant	0.0921395	0.487644	Not significant	0.20505	0.356259	Not significant
ARMC1	Q9NVT9	0.0205444	0.848371	Not significant	0.0211691	0.776967	Not significant	-0.0540676	0.555919	Not significant	-0.0610844	0.709663	Not significant	0.0247693	0.714025	Not significant	0.0841814	0.455996	Not significant
ARMC10	Q8N2F6	-0.138197	0.378056	Not significant	0.151585	0.158271	Not significant	0.0338445	0.803826	Not significant	0.0918912	0.458275	Not significant	0.109667	0.523067	Not significant	0.202547	0.165999	Not significant
ARMC6	Q6NXE6	0.144272	0.307285	Not significant	-0.129718	0.276329	Not significant	-0.130378	0.143826	Not significant	-0.294536	0.039402	Higher in Control	-0.076433	0.473392	Not significant	-0.114199	0.260054	Not significant
ARMC8	Q8IUR7	-0.210371	0.0654613	Not significant	0.11436	0.424044	Not significant	-0.0354917	0.757224	Not significant	0.0155726	0.920615	Not significant	0.152942	0.211216	Not significant	0.1258	0.286442	Not significant
ARMCX1	Q9P291	NA	NA	NA	NA	NA	NA	NA	NA	NA	NA	NA	NA	NA	NA	NA	0.1631	0.468452	Not significant
ARMCX2	Q7L311	0.2046	0.104676	Not significant	-0.0861462	0.320722	Not significant	NA	NA	NA	NA	NA	NA	-0.0347526	0.824429	Not significant	-0.195165	0.185224	Not significant
ARMCX3	Q9UH62	0.150349	0.061225	Not significant	-0.136351	0.181126	Not significant	-0.149876	0.271588	Not significant	-0.0661325	0.569374	Not significant	-0.0906358	0.424069	Not significant	0.0840986	0.6606	Not significant
ARMT1	Q9H993	0.269393	0.0875611	Not significant	0.207109	0.236669	Not significant	-0.214968	0.331095	Not significant	-0.359459	0.108689	Not significant	-0.0700476	0.606604	Not significant	-0.0438445	0.7757	Not significant
ARPC1A	Q92747	-0.0880614	0.495024	Not significant	0.0304156	0.749348	Not significant	0.136559	0.470681	Not significant	-0.162217	0.296663	Not significant	-0.185339	0.157884	Not significant	0.030485	0.786246	Not significant
ARPC1B	O15143	-0.0390331	0.82323	Not significant	NA	NA	NA	NA	NA	NA	NA	NA	NA	NA	NA	NA	-0.140983	0.292583	Not significant
ARPC2	O15144	-0.0404033	0.711276	Not significant	-0.0664204	0.686561	Not significant	-0.0747967	0.606774	Not significant	-0.0492402	0.545346	Not significant	-0.223576	0.0273368	Higher in Control	-0.062197	0.631167	Not significant
ARPC3	O15145	0.362278	0.0886631	Not significant	-0.190683	0.317853	Not significant	0.0254453	0.925583	Not significant	-0.313272	0.189921	Not significant	0.109608	0.620906	Not significant	0.150999	0.586583	Not significant
ARPC4	P59998	0.00990752	0.933232	Not significant	-0.0342094	0.778906	Not significant	0.0951017	0.464276	Not significant	-0.0137828	0.907959	Not significant	0.0285432	0.760064	Not significant	-0.121724	0.172199	Not significant
ARPC5	O15511	-0.274565	0.0151271	Higher in Control	-0.134303	0.146639	Not significant	0.0045486	0.973084	Not significant	0.0245844	0.862711	Not significant	-0.0571864	0.571823	Not significant	-0.200242	0.140762	Not significant
ARPC5L	Q9BPX5	0.09125	0.333276	Not significant	-0.0457067	0.561469	Not significant	0.154595	0.238972	Not significant	0.00770554	0.92365	Not significant	-0.0440986	0.534645	Not significant	-0.0711416	0.461628	Not significant
ARPIN	Q7Z6K5	0.0285863	0.86069	Not significant	0.0456333	0.745345	Not significant	-0.117646	0.354465	Not significant	-0.140681	0.366494	Not significant	-0.035158	0.835813	Not significant	-0.0902492	0.774788	Not significant
ARPP19	P56211	-0.171391	0.355633	Not significant	-0.0347444	0.719488	Not significant	NA	NA	NA	-0.453369	0.027679	Higher in Control	-0.162961	0.195517	Not significant	-0.123086	0.345755	Not significant
ARPP21	Q9UBL0	0.270054	0.0789805	Not significant	-0.0624218	0.67326	Not significant	-1.04177	0.11799	Not significant	-0.699246	0.0555063	Not significant	-0.24182	0.138454	Not significant	-0.114944	0.822812	Not significant
ARR3	P36575	NA	NA	NA	NA	NA	NA	NA	NA	NA	NA	NA	NA	-0.0947777	0.42061	Not significant	NA	NA	NA
ARRB1	P49407	-0.0426992	0.707104	Not significant	0.0119247	0.877987	Not significant	0.0201328	0.880824	Not significant	0.0088583	0.938756	Not significant	-0.0540923	0.652976	Not significant	-0.0241563	0.787719	Not significant
ARRB2	P32121	-0.177536	0.0528866	Not significant	-0.160114	0.0525908	Not significant	0.144142	0.558459	Not significant	-0.152299	0.387602	Not significant	NA	NA	NA	-0.16313	0.160075	Not significant
ARRDC1	Q8N5I2	NA	NA	NA	NA	NA	NA	NA	NA	NA	NA	NA	NA	0.06428	0.528956	Not significant	NA	NA	NA
ARSA	P15289	0.161117	0.488849	Not significant	0.290027	0.0784464	Not significant	0.204467	0.310881	Not significant	0.262303	0.128	Not significant	0.264574	0.0808475	Not significant	0.129961	0.412604	Not significant
ARSB	P15848	NA	NA	NA	0.162259	0.162511	Not significant	NA	NA	NA	0.00956161	0.965853	Not significant	-0.00194776	0.985853	Not significant	-0.161271	0.405226	Not significant
ARSF	P54793	-0.437966	0.00380609	Higher in Control	NA	NA	NA	NA	NA	NA	NA	NA	NA	NA	NA	NA	NA	NA	NA
ARVCF	O00192	-0.117998	0.467358	Not significant	0.27572	0.142942	Not significant	0.220388	0.0717894	Not significant	0.216853	0.325892	Not significant	0.0360839	0.733692	Not significant	0.21432	0.135709	Not significant
ASAH1	Q13510	0.173875	0.27914	Not significant	0.249392	0.250212	Not significant	-0.0194851	0.927467	Not significant	0.191003	0.162523	Not significant	-0.00176749	0.993363	Not significant	0.163506	0.289014	Not significant
ASAP1	Q9ULH1	-0.0649212	0.596617	Not significant	-0.112161	0.119093	Not significant	0.130055	0.437382	Not significant	-0.0761407	0.450347	Not significant	-0.165729	0.106332	Not significant	-0.0782776	0.4908	Not significant
ASAP2	O43150	NA	NA	NA	0.0759672	0.271	Not significant	0.151168	0.196379	Not significant	-0.159719	0.267384	Not significant	-0.0639765	0.646524	Not significant	0.0161924	0.903104	Not significant
ASAP3	Q8TDY4	-0.0836832	0.448826	Not significant	NA	NA	NA	-0.0323295	0.845152	Not significant	NA	NA	NA	0.0788828	0.438982	Not significant	0.0221667	0.860023	Not significant
ASB6	Q9NWX5	NA	NA	NA	NA	NA	NA	NA	NA	NA	NA	NA	NA	NA	NA	NA	-0.0976518	0.358722	Not significant
ASCC1	Q8N9N2	0.392922	0.00860029	Higher in Alcohol.Use.Disorder	0.111834	0.448073	Not significant	NA	NA	NA	NA	NA	NA	0.23016	0.0516623	Not significant	0.264317	0.0809444	Not significant
ASCC3	Q8N3C0	-0.0233222	0.835088	Not significant	0.0290678	0.80266	Not significant	0.0659338	0.62172	Not significant	0.17925	0.406222	Not significant	NA	NA	NA	-0.0616647	0.722936	Not significant
ASF1A	Q9Y294	NA	NA	NA	NA	NA	NA	0.0121283	0.908437	Not significant	NA	NA	NA	NA	NA	NA	NA	NA	NA
ASH2L	Q9UBL3	NA	NA	NA	NA	NA	NA	NA	NA	NA	-0.039687	0.78496	Not significant	-0.0694124	0.760134	Not significant	NA	NA	NA
ASL	P04424	-0.179652	0.112778	Not significant	-0.0747234	0.482184	Not significant	-0.27946	0.025875	Higher in Control	-0.153305	0.137053	Not significant	0.117101	0.533843	Not significant	0.0304173	0.797833	Not significant
ASMTL	O95671	0.259813	0.212308	Not significant	0.297182	0.0249623	Higher in Alcohol.Use.Disorder	-0.00569804	0.973483	Not significant	0.246163	0.211008	Not significant	0.322589	0.0350171	Higher in Alcohol.Use.Disorder	0.402028	0.0194065	Higher in Alcohol.Use.Disorder
ASNA1	O43681	0.340929	0.020527	Higher in Alcohol.Use.Disorder	-0.0440795	0.580088	Not significant	-0.168331	0.0568575	Not significant	-0.126779	0.13274	Not significant	-0.19583	0.183711	Not significant	-0.0401591	0.717739	Not significant
ASNS	P08243	0.0174689	0.929503	Not significant	-0.263071	0.129751	Not significant	-0.218713	0.169768	Not significant	-0.219231	0.166317	Not significant	-0.0803313	0.391668	Not significant	-0.21342	0.184803	Not significant
ASPA	P45381	-0.0995405	0.641507	Not significant	0.182036	0.45392	Not significant	-0.167663	0.33727	Not significant	-0.0845016	0.688185	Not significant	0.182196	0.34784	Not significant	0.393518	0.0317134	Higher in Alcohol.Use.Disorder
ASPH	Q12797	-0.434608	0.0230433	Higher in Control	0.25269	0.177565	Not significant	0.140729	0.245349	Not significant	-0.0934155	0.525114	Not significant	0.0727596	0.757471	Not significant	0.091877	0.381	Not significant
ASPHD1	Q5U4P2	-0.652519	0.178163	Not significant	NA	NA	NA	0.206896	0.298604	Not significant	0.128683	0.868991	Not significant	NA	NA	NA	NA	NA	NA
ASPHD2	Q6ICH7	NA	NA	NA	NA	NA	NA	0.157275	0.606512	Not significant	-0.1247	0.403053	Not significant	NA	NA	NA	NA	NA	NA
ASPRV1	Q53RT3	NA	NA	NA	0.0125983	0.906426	Not significant	NA	NA	NA	NA	NA	NA	NA	NA	NA	NA	NA	NA
ASPSCR1	Q9BZE9	0.114949	0.474359	Not significant	-0.0713138	0.567841	Not significant	-0.0914516	0.492096	Not significant	-0.0981422	0.543503	Not significant	-0.0941021	0.415637	Not significant	0.0331329	0.776993	Not significant
ASRGL1	Q7L266	0.308942	0.142768	Not significant	-0.0173124	0.903201	Not significant	0.185335	0.223983	Not significant	0.263056	0.098669	Not significant	0.209138	0.0930673	Not significant	0.290314	0.0562419	Not significant
ASS1	P00966	0.19788	0.207198	Not significant	0.394516	0.0134892	Higher in Alcohol.Use.Disorder	0.043697	0.797707	Not significant	0.663124	0.000359177	Higher in Alcohol.Use.Disorder	0.629359	1.2367e-06	Higher in Alcohol.Use.Disorder	0.264919	0.0425911	Higher in Alcohol.Use.Disorder
ASTN1	O14525	-0.30985	0.0700889	Not significant	-0.0556381	0.610284	Not significant	0.374585	0.154096	Not significant	0.191654	0.371529	Not significant	0.0600418	0.550622	Not significant	-0.107462	0.394839	Not significant
ASTN2	O75129	-0.0515601	0.686884	Not significant	0.291207	0.203247	Not significant	0.309967	0.0958829	Not significant	0.266802	0.236698	Not significant	0.185926	0.48831	Not significant	0.0561233	0.714438	Not significant
ATAD1	Q8NBU5	0.510115	0.0252013	Higher in Alcohol.Use.Disorder	0.0758187	0.50308	Not significant	0.0381029	0.824467	Not significant	0.065303	0.685199	Not significant	0.138265	0.473778	Not significant	0.273044	0.162313	Not significant
ATAD3A	Q9NVI7	-0.0170442	0.87616	Not significant	0.162771	0.293432	Not significant	0.174957	0.234533	Not significant	0.353543	0.0064812	Higher in Alcohol.Use.Disorder	0.0856797	0.436516	Not significant	0.242588	0.0834185	Not significant
ATAD3B	Q5T9A4	NA	NA	NA	0.158081	0.0799501	Not significant	NA	NA	NA	-0.205591	0.497101	Not significant	0.166084	0.23616	Not significant	-0.0372385	0.702438	Not significant
ATAT1	Q5SQI0	0.198658	0.186481	Not significant	-0.161553	0.204561	Not significant	-0.148319	0.165161	Not significant	-0.366052	0.00303554	Higher in Control	0.00628164	0.954894	Not significant	-0.173888	0.113687	Not significant
ATCAY	Q86WG3	0.0938989	0.475813	Not significant	-0.407892	0.0685081	Not significant	0.541174	0.0678856	Not significant	-0.466235	0.0763501	Not significant	-0.13358	0.60815	Not significant	0.0139227	0.939141	Not significant
ATE1	O95260	NA	NA	NA	NA	NA	NA	NA	NA	NA	-0.0816219	0.515711	Not significant	NA	NA	NA	NA	NA	NA
ATG101	Q9BSB4	NA	NA	NA	NA	NA	NA	0.231045	0.135841	Not significant	NA	NA	NA	NA	NA	NA	-0.00345307	0.978904	Not significant
ATG13	O75143	-0.189873	0.36113	Not significant	-0.0546955	0.54108	Not significant	NA	NA	NA	-0.208166	0.0801464	Not significant	-0.0175817	0.866092	Not significant	0.0274378	0.850949	Not significant
ATG16L1	Q676U5	0.0541361	0.577396	Not significant	-0.126697	0.312916	Not significant	0.215138	0.216688	Not significant	0.0596185	0.584991	Not significant	0.0367949	0.727855	Not significant	-0.135843	0.479782	Not significant
ATG2A	Q2TAZ0	-0.0747102	0.618198	Not significant	-0.0159053	0.894997	Not significant	-0.125829	0.445294	Not significant	0.000578195	0.998024	Not significant	0.0134326	0.925493	Not significant	-0.197843	0.424303	Not significant
ATG2B	Q96BY7	-0.101225	0.265314	Not significant	-0.010229	0.912392	Not significant	-0.0352235	0.666408	Not significant	0.0924922	0.260056	Not significant	-0.0211932	0.795316	Not significant	0.0184581	0.864272	Not significant
ATG3	Q9NT62	0.276342	0.139508	Not significant	-0.0146374	0.948611	Not significant	-0.263753	0.0971286	Not significant	-0.0840938	0.706854	Not significant	-0.156539	0.349138	Not significant	-0.103837	0.59088	Not significant
ATG4B	Q9Y4P1	-0.125996	0.369681	Not significant	-0.0121887	0.91309	Not significant	-0.00369933	0.98103	Not significant	-0.152538	0.301001	Not significant	-0.0740765	0.680255	Not significant	-0.10817	0.277481	Not significant
ATG7	O95352	-0.0162125	0.921618	Not significant	-0.0516309	0.570005	Not significant	-0.0432683	0.585425	Not significant	-0.0798343	0.519799	Not significant	-0.0243501	0.812642	Not significant	0.0518562	0.596438	Not significant
ATG9A	Q7Z3C6	-0.275173	0.0274582	Higher in Control	-0.114077	0.353391	Not significant	0.0577238	0.656897	Not significant	0.0595229	0.677118	Not significant	-0.0530831	0.726552	Not significant	0.0449247	0.747978	Not significant
ATIC	P31939	0.0062874	0.951865	Not significant	0.11144	0.192971	Not significant	-0.0758825	0.441571	Not significant	0.00063716	0.995455	Not significant	0.0208462	0.828357	Not significant	0.252304	0.0820807	Not significant
ATL1	Q8WXF7	-0.186528	0.0617508	Not significant	-0.0488602	0.447898	Not significant	0.0668471	0.475347	Not significant	-0.163414	0.038827	Higher in Control	-0.15272	0.107785	Not significant	-0.024496	0.810229	Not significant
ATL2	Q8NHH9	NA	NA	NA	NA	NA	NA	NA	NA	NA	-0.0314117	0.808162	Not significant	-0.142811	0.346677	Not significant	NA	NA	NA
ATL3	Q6DD88	-0.18185	0.189369	Not significant	0.184264	0.116629	Not significant	-0.232603	0.138818	Not significant	0.0327299	0.833122	Not significant	0.207946	0.127883	Not significant	0.130218	0.238154	Not significant
ATM	Q13315	NA	NA	NA	NA	NA	NA	0.226582	0.218842	Not significant	NA	NA	NA	NA	NA	NA	0.0214263	0.887016	Not significant
ATP11A	P98196	0.0844529	0.403498	Not significant	NA	NA	NA	NA	NA	NA	NA	NA	NA	NA	NA	NA	0.334071	0.052095	Not significant
ATP11B	Q9Y2G3	-0.05715	0.692317	Not significant	NA	NA	NA	NA	NA	NA	NA	NA	NA	NA	NA	NA	NA	NA	NA
ATP12A	P54707	NA	NA	NA	NA	NA	NA	NA	NA	NA	NA	NA	NA	0.0681779	0.705039	Not significant	-0.153317	0.312376	Not significant
ATP13A1	Q9HD20	0.012508	0.914101	Not significant	-0.0752148	0.501008	Not significant	0.124076	0.1975	Not significant	-0.140823	0.226921	Not significant	-0.167109	0.0579411	Not significant	-0.0846948	0.498325	Not significant
ATP13A2	Q9NQ11	-0.0410496	0.740701	Not significant	0.0147977	0.910672	Not significant	NA	NA	NA	0.0357788	0.72611	Not significant	-0.0680217	0.816991	Not significant	0.120778	0.23845	Not significant
ATP1A1	P05023	0.390223	0.00791524	Higher in Alcohol.Use.Disorder	-0.049953	0.690566	Not significant	0.0635175	0.537103	Not significant	-0.0652705	0.577741	Not significant	-0.0597166	0.533537	Not significant	0.0462356	0.655384	Not significant
ATP1A2	P50993	0.124762	0.133132	Not significant	0.0122248	0.866667	Not significant	0.038083	0.779954	Not significant	0.0891286	0.306717	Not significant	0.0113872	0.857955	Not significant	0.154311	0.22682	Not significant
ATP1A3	P13637	0.0954558	0.281152	Not significant	0.031226	0.77828	Not significant	-0.0945753	0.442522	Not significant	-0.128996	0.297316	Not significant	-0.153967	0.166337	Not significant	-0.000566644	0.99417	Not significant
ATP1B1	P05026	0.0738236	0.682184	Not significant	0.011597	0.928077	Not significant	-0.291256	0.22231	Not significant	0.0796818	0.736409	Not significant	-0.0892419	0.479405	Not significant	0.179807	0.463259	Not significant
ATP1B2	P14415	0.651145	0.00858682	Higher in Alcohol.Use.Disorder	-0.175349	0.349748	Not significant	-0.0630856	0.808846	Not significant	0.00635001	0.97249	Not significant	-0.0159204	0.928683	Not significant	0.344029	0.245211	Not significant
ATP1B3	P54709	NA	NA	NA	NA	NA	NA	NA	NA	NA	0.215122	0.310652	Not significant	0.224393	0.197979	Not significant	0.0578127	0.478221	Not significant
ATP2A2	P16615	0.153954	0.256077	Not significant	-0.105263	0.230023	Not significant	0.284397	0.0538807	Not significant	-0.271697	0.0505978	Not significant	-0.169799	0.264427	Not significant	0.0310441	0.818555	Not significant
ATP2B1	P20020	0.0827196	0.407216	Not significant	-0.0423563	0.511215	Not significant	0.519461	0.0157033	Higher in Alcohol.Use.Disorder	-0.153919	0.136486	Not significant	-0.0816667	0.430235	Not significant	-0.143097	0.271553	Not significant
ATP2B2	Q01814	0.00683546	0.960343	Not significant	-0.204542	0.0681439	Not significant	0.138648	0.266783	Not significant	-0.172925	0.200023	Not significant	-0.153515	0.30379	Not significant	-0.0312246	0.785903	Not significant
ATP2B3	Q16720	-0.145354	0.237761	Not significant	-0.110009	0.409549	Not significant	0.280618	0.123458	Not significant	-0.0455867	0.675066	Not significant	-0.143823	0.2269	Not significant	-0.266571	0.163095	Not significant
ATP2B4	P23634	0.304187	0.0262535	Higher in Alcohol.Use.Disorder	0.0318482	0.805364	Not significant	0.358394	0.121714	Not significant	0.0807807	0.50611	Not significant	-0.0471981	0.539024	Not significant	0.141283	0.181807	Not significant
ATP2C1	P98194	0.0420934	0.754775	Not significant	0.0947016	0.214514	Not significant	NA	NA	NA	0.181456	0.202985	Not significant	0.0423158	0.713827	Not significant	-0.0656909	0.361321	Not significant
ATP5A1	P25705	0.0660396	0.501034	Not significant	0.115944	0.340524	Not significant	0.290714	0.00687223	Higher in Alcohol.Use.Disorder	0.161125	0.251805	Not significant	0.21247	0.00913302	Higher in Alcohol.Use.Disorder	0.203835	0.0650533	Not significant
ATP5B	P06576	0.0585007	0.470764	Not significant	0.113954	0.0796387	Not significant	0.171381	0.0729944	Not significant	0.0376639	0.660616	Not significant	0.112148	0.0781678	Not significant	0.123319	0.119298	Not significant
ATP5C1	P36542	0.496175	0.0450466	Higher in Alcohol.Use.Disorder	0.239638	0.161885	Not significant	0.208815	0.396547	Not significant	0.141111	0.401857	Not significant	0.17442	0.383231	Not significant	0.484247	0.011965	Higher in Alcohol.Use.Disorder
ATP5D	P30049	0.397663	0.000594157	Higher in Alcohol.Use.Disorder	0.103331	0.267898	Not significant	0.0688342	0.656883	Not significant	0.167765	0.293236	Not significant	0.220043	0.0888025	Not significant	0.0568173	0.622647	Not significant
ATP5E	P56381	0.545199	0.0849723	Not significant	0.142986	0.769776	Not significant	0.21546	0.27813	Not significant	0.011996	0.954813	Not significant	0.254148	0.233128	Not significant	0.582291	0.177781	Not significant
ATP5F1	P24539	0.58181	0.00872305	Higher in Alcohol.Use.Disorder	0.149132	0.392537	Not significant	0.120947	0.550932	Not significant	-0.193903	0.455925	Not significant	-0.0780512	0.677753	Not significant	0.425868	0.0466039	Higher in Alcohol.Use.Disorder
ATP5H	O75947	0.226379	0.145489	Not significant	0.108032	0.533365	Not significant	0.157416	0.370963	Not significant	-0.0569394	0.752172	Not significant	-0.00862357	0.960843	Not significant	0.136819	0.293675	Not significant
ATP5I	P56385	NA	NA	NA	NA	NA	NA	NA	NA	NA	NA	NA	NA	NA	NA	NA	-0.0661318	0.483355	Not significant
ATP5J	P18859	0.193392	0.364229	Not significant	-0.0531647	0.833573	Not significant	0.0782761	0.657156	Not significant	-0.191481	0.441289	Not significant	-0.124171	0.800505	Not significant	0.410853	0.0631983	Not significant
ATP5J2	P56134	0.0328879	0.919081	Not significant	-0.232673	0.390032	Not significant	0.178432	0.558481	Not significant	-0.0190561	0.97674	Not significant	0.306642	0.372018	Not significant	0.633842	0.246986	Not significant
ATP5L	O75964	0.0365659	0.806045	Not significant	0.124051	0.231421	Not significant	0.271558	0.0296826	Higher in Alcohol.Use.Disorder	0.0228811	0.909817	Not significant	0.236511	0.0721401	Not significant	0.110571	0.232904	Not significant
ATP5O	P48047	0.122379	0.446773	Not significant	0.279555	0.0749019	Not significant	0.0786408	0.661003	Not significant	-0.158075	0.503909	Not significant	0.0548584	0.75979	Not significant	0.260558	0.0613507	Not significant
ATP5S	Q99766	0.147006	0.446773	Not significant	0.245468	0.101793	Not significant	0.0424054	0.861643	Not significant	0.340183	0.0641092	Not significant	0.325846	0.078778	Not significant	0.123578	0.546681	Not significant
ATP6AP1	Q15904	0.237094	0.186462	Not significant	-0.290198	0.2244	Not significant	0.228493	0.22685	Not significant	-0.0507988	0.662746	Not significant	-0.0839123	0.519848	Not significant	-0.238526	0.115872	Not significant
ATP6AP2	O75787	0.212361	0.257825	Not significant	0.135345	0.275615	Not significant	0.152311	0.293914	Not significant	-0.0144411	0.87537	Not significant	-0.0326799	0.837623	Not significant	0.00983026	0.962637	Not significant
ATP6V0A1	Q93050	0.0783778	0.395365	Not significant	-0.121082	0.156171	Not significant	0.381393	0.0454281	Higher in Alcohol.Use.Disorder	-0.0677081	0.47578	Not significant	-0.0549831	0.529452	Not significant	-0.0202369	0.87651	Not significant
ATP6V0C	P27449	0.367936	0.0592002	Not significant	-0.024752	0.89403	Not significant	NA	NA	NA	0.32839	0.177157	Not significant	0.387797	0.114041	Not significant	-0.0125227	0.938076	Not significant
ATP6V0D1	P61421	0.32199	0.0426712	Higher in Alcohol.Use.Disorder	-0.156578	0.369382	Not significant	0.723343	0.011728	Higher in Alcohol.Use.Disorder	0.0616966	0.762481	Not significant	-0.0861358	0.560883	Not significant	-0.018377	0.910025	Not significant
ATP6V1A	P38606	-0.0139149	0.861038	Not significant	-0.118666	0.0785115	Not significant	0.0446057	0.560878	Not significant	-0.126044	0.105452	Not significant	-0.0617377	0.325357	Not significant	-0.109863	0.115837	Not significant
ATP6V1B1	P15313	0.182522	0.290832	Not significant	0.000562042	0.996457	Not significant	0.468464	0.109663	Not significant	NA	NA	NA	0.208735	0.371384	Not significant	-0.25502	0.033669	Higher in Control
ATP6V1B2	P21281	-0.178948	0.0570564	Not significant	-0.116574	0.134161	Not significant	0.112226	0.152949	Not significant	0.0676218	0.440912	Not significant	-0.00710805	0.924455	Not significant	-0.0646397	0.356008	Not significant
ATP6V1C1	P21283	-0.038039	0.721906	Not significant	-0.0737619	0.50257	Not significant	-0.0732546	0.601645	Not significant	-0.224613	0.168989	Not significant	-0.237343	0.172128	Not significant	-0.070203	0.61645	Not significant
ATP6V1D	Q9Y5K8	-0.198037	0.131585	Not significant	-0.0666965	0.553179	Not significant	0.172611	0.0639902	Not significant	-0.0448069	0.731672	Not significant	-0.0660562	0.365333	Not significant	0.00336992	0.974406	Not significant
ATP6V1E1	P36543	0.0949727	0.389037	Not significant	-0.0611649	0.496633	Not significant	-0.0169004	0.872098	Not significant	0.0426931	0.626139	Not significant	-0.0335971	0.744938	Not significant	0.0219037	0.82756	Not significant
ATP6V1F	Q16864	0.336429	0.0328945	Higher in Alcohol.Use.Disorder	-0.249737	0.114885	Not significant	-0.0375509	0.781899	Not significant	-0.0934878	0.509261	Not significant	-0.111492	0.437228	Not significant	0.00417008	0.977847	Not significant
ATP6V1G1	O75348	-0.0647062	0.630863	Not significant	-0.0236335	0.874465	Not significant	0.0346032	0.770079	Not significant	-0.173943	0.345916	Not significant	0.00111719	0.989698	Not significant	0.105178	0.710251	Not significant
ATP6V1G2	O95670	0.591147	0.00127705	Higher in Alcohol.Use.Disorder	-0.164714	0.493783	Not significant	-0.099212	0.578296	Not significant	-0.155456	0.30141	Not significant	-0.00421164	0.972011	Not significant	0.06222	0.707829	Not significant
ATP6V1H	Q9UI12	0.0230556	0.817544	Not significant	-0.0747291	0.455343	Not significant	0.0821319	0.55821	Not significant	-0.155248	0.225762	Not significant	-0.146319	0.254673	Not significant	0.0755828	0.551321	Not significant
ATP8A1	Q9Y2Q0	0.0573413	0.599955	Not significant	-0.0454027	0.723911	Not significant	0.571736	0.0799048	Not significant	-0.0400358	0.749028	Not significant	-0.0756312	0.490337	Not significant	0.110926	0.509315	Not significant
ATP8A2	Q9NTI2	0.184094	0.211134	Not significant	-0.0962329	0.542686	Not significant	0.314645	0.0605207	Not significant	-0.0110463	0.934803	Not significant	0.0858182	0.470498	Not significant	-0.17075	0.194485	Not significant
ATP9A	O75110	-0.0723517	0.494359	Not significant	0.069901	0.447141	Not significant	0.35803	0.00341526	Higher in Alcohol.Use.Disorder	0.0998621	0.335587	Not significant	0.106639	0.399179	Not significant	0.179306	0.0789689	Not significant
ATPAF1	Q5TC12	-0.0697655	0.623213	Not significant	0.0554052	0.598439	Not significant	0.0839453	0.573095	Not significant	0.176768	0.184928	Not significant	0.00233665	0.984562	Not significant	-0.0912732	0.476318	Not significant
ATPAF2	Q8N5M1	0.0478603	0.573979	Not significant	-0.0440468	0.675108	Not significant	0.3058	0.062304	Not significant	0.108697	0.583969	Not significant	0.230033	0.0301624	Higher in Alcohol.Use.Disorder	0.0938867	0.565597	Not significant
ATPIF1	Q9UII2	0.33361	0.124519	Not significant	0.128631	0.210701	Not significant	0.196384	0.214432	Not significant	-0.0264562	0.83761	Not significant	0.0784907	0.484661	Not significant	0.3199	0.022403	Higher in Alcohol.Use.Disorder
ATRN	O75882	NA	NA	NA	0.0077955	0.960389	Not significant	0.258204	0.234902	Not significant	0.257139	0.048112	Higher in Alcohol.Use.Disorder	0.0192726	0.849462	Not significant	0.282233	0.0904855	Not significant
ATRX	P46100	NA	NA	NA	NA	NA	NA	NA	NA	NA	-0.0936718	0.392096	Not significant	-0.111466	0.375493	Not significant	NA	NA	NA
ATXN10	Q9UBB4	0.0441493	0.690349	Not significant	0.162559	0.027226	Higher in Alcohol.Use.Disorder	0.0862076	0.476845	Not significant	0.228756	0.00395182	Higher in Alcohol.Use.Disorder	0.0485091	0.514988	Not significant	0.0501038	0.647982	Not significant
ATXN2	Q99700	NA	NA	NA	-0.104007	0.480954	Not significant	NA	NA	NA	-0.17947	0.443917	Not significant	-0.044246	0.78297	Not significant	-0.0531154	0.770307	Not significant
ATXN2L	Q8WWM7	0.0587679	0.723596	Not significant	-0.0639452	0.713341	Not significant	-0.107101	0.429856	Not significant	-0.420824	0.100985	Not significant	-0.0763953	0.616873	Not significant	0.0752403	0.704926	Not significant
ATXN3	P54252	0.224862	0.0822323	Not significant	NA	NA	NA	-0.137111	0.675532	Not significant	NA	NA	NA	-0.126443	0.302563	Not significant	0.0178095	0.930131	Not significant
AUH	Q13825	0.391368	0.0192417	Higher in Alcohol.Use.Disorder	0.156649	0.201742	Not significant	0.183821	0.295258	Not significant	0.26843	0.0320088	Higher in Alcohol.Use.Disorder	0.20772	0.117433	Not significant	0.0754678	0.589882	Not significant
AUP1	Q9Y679	-0.0618947	0.606023	Not significant	0.0886234	0.457101	Not significant	-0.0655097	0.800091	Not significant	0.0798827	0.59091	Not significant	0.0369837	0.808818	Not significant	-0.143438	0.311666	Not significant
AVEN	Q9NQS1	NA	NA	NA	NA	NA	NA	NA	NA	NA	NA	NA	NA	-0.114582	0.656376	Not significant	-0.105586	0.703903	Not significant
AVL9	Q8NBF6	-0.0825061	0.569603	Not significant	-0.209176	0.159186	Not significant	0.421309	0.119573	Not significant	-0.0409699	0.756152	Not significant	0.0110958	0.910889	Not significant	-0.050196	0.763941	Not significant
AZGP1	P25311	-0.159173	0.735503	Not significant	0.187373	0.699827	Not significant	-0.0971879	0.747755	Not significant	0.421865	0.21219	Not significant	0.612112	0.111674	Not significant	0.0650669	0.822768	Not significant
AZI2	Q9H6S1	0.160898	0.267864	Not significant	NA	NA	NA	NA	NA	NA	NA	NA	NA	0.137359	0.198184	Not significant	NA	NA	NA
B2M	P61769	NA	NA	NA	NA	NA	NA	NA	NA	NA	-0.491155	0.150309	Not significant	NA	NA	NA	0.241145	0.158263	Not significant
B3GAT1	Q9P2W7	NA	NA	NA	NA	NA	NA	NA	NA	NA	NA	NA	NA	0.216876	0.156664	Not significant	NA	NA	NA
B3GAT3	O94766	0.258374	0.159567	Not significant	0.0953436	0.393966	Not significant	0.185683	0.228595	Not significant	0.190666	0.2951	Not significant	0.0651445	0.464396	Not significant	-0.299721	0.2117	Not significant
B3GLCT	Q6Y288	NA	NA	NA	NA	NA	NA	NA	NA	NA	-0.258034	0.17886	Not significant	NA	NA	NA	NA	NA	NA
B4GALNT1	Q00973	0.110756	0.375837	Not significant	NA	NA	NA	0.117441	0.619901	Not significant	0.0204293	0.868529	Not significant	NA	NA	NA	NA	NA	NA
B4GAT1	O43505	0.0838511	0.441781	Not significant	0.0958526	0.439259	Not significant	0.211825	0.135622	Not significant	0.196916	0.121408	Not significant	0.27928	0.0426587	Higher in Alcohol.Use.Disorder	0.000959326	0.993194	Not significant
BAALC	Q8WXS3	NA	NA	NA	0.0472758	0.756154	Not significant	NA	NA	NA	NA	NA	NA	0.230106	0.259073	Not significant	NA	NA	NA
BABAM1	Q9NWV8	0.594168	0.113066	Not significant	-0.33005	0.14986	Not significant	-0.104378	0.579303	Not significant	-0.333835	0.158523	Not significant	-0.190563	0.386857	Not significant	-0.0849164	0.639069	Not significant
BACE1	P56817	NA	NA	NA	NA	NA	NA	NA	NA	NA	0.179756	0.282397	Not significant	NA	NA	NA	NA	NA	NA
BAG2	O95816	-0.0151678	0.892036	Not significant	-0.103314	0.464768	Not significant	-0.32418	0.0224228	Higher in Control	-0.14557	0.372109	Not significant	0.00634945	0.979165	Not significant	-0.0997521	0.609468	Not significant
BAG3	O95817	0.697719	0.0119614	Higher in Alcohol.Use.Disorder	0.471271	0.00681322	Higher in Alcohol.Use.Disorder	0.286592	0.0320164	Higher in Alcohol.Use.Disorder	0.2914	0.0917449	Not significant	0.318823	0.0715706	Not significant	0.0833893	0.65044	Not significant
BAG4	O95429	NA	NA	NA	NA	NA	NA	NA	NA	NA	0.00482898	0.965438	Not significant	0.124444	0.533457	Not significant	NA	NA	NA
BAG5	Q9UL15	-0.280993	0.0298102	Higher in Control	-0.233834	0.0159405	Higher in Control	-0.238161	0.0236361	Higher in Control	-0.269034	0.00374196	Higher in Control	-0.197916	0.02983	Higher in Control	-0.16676	0.143625	Not significant
BAG6	P46379	0.241811	0.0284222	Higher in Alcohol.Use.Disorder	-0.0398637	0.631524	Not significant	-0.0449159	0.606587	Not significant	-0.049013	0.560331	Not significant	0.0669513	0.317993	Not significant	0.040921	0.640165	Not significant
BAIAP2	Q9UQB8	0.0940984	0.387306	Not significant	-0.163815	0.20624	Not significant	0.248947	0.250025	Not significant	-0.0376072	0.69044	Not significant	-0.0524365	0.569523	Not significant	-0.10346	0.449907	Not significant
BAIAP3	O94812	0.100647	0.6104	Not significant	-0.245488	0.0805514	Not significant	-0.406739	0.0231248	Higher in Control	-0.13732	0.586294	Not significant	-0.0230838	0.864819	Not significant	-0.133517	0.343262	Not significant
BANF1	O75531	NA	NA	NA	NA	NA	NA	NA	NA	NA	NA	NA	NA	-0.0618886	0.7348	Not significant	NA	NA	NA
BASP1	P80723	0.939687	0.00426384	Higher in Alcohol.Use.Disorder	0.0247115	0.949981	Not significant	0.308611	0.266695	Not significant	-0.44065	0.449919	Not significant	-0.382551	0.310251	Not significant	0.106311	0.687797	Not significant
BAX	Q07812	0.071797	0.669969	Not significant	-0.040791	0.755355	Not significant	0.0660133	0.72233	Not significant	-0.143783	0.431629	Not significant	-0.169247	0.237729	Not significant	-0.0382555	0.75662	Not significant
BBOX1	O75936	0.0536863	0.64944	Not significant	0.0258317	0.862585	Not significant	0.289198	0.135001	Not significant	-0.0837313	0.777387	Not significant	-0.00706317	0.975089	Not significant	0.264071	0.175116	Not significant
BBS1	Q8NFJ9	0.033686	0.826835	Not significant	NA	NA	NA	0.0629401	0.639712	Not significant	-0.0145308	0.944493	Not significant	NA	NA	NA	0.0550744	0.653778	Not significant
BBS2	Q9BXC9	0.284323	0.0337516	Higher in Alcohol.Use.Disorder	0.00966787	0.912301	Not significant	NA	NA	NA	0.0123192	0.927987	Not significant	0.057676	0.501431	Not significant	0.00894514	0.914653	Not significant
BBS9	Q3SYG4	NA	NA	NA	NA	NA	NA	NA	NA	NA	-0.0281854	0.79794	Not significant	NA	NA	NA	-0.075392	0.522524	Not significant
BCAM	P50895	0.277016	0.0895369	Not significant	0.335093	0.0311764	Higher in Alcohol.Use.Disorder	0.121471	0.65099	Not significant	0.310719	0.0349376	Higher in Alcohol.Use.Disorder	0.415795	0.00564465	Higher in Alcohol.Use.Disorder	0.0726607	0.746731	Not significant
BCAN	Q96GW7	0.594828	0.017674	Higher in Alcohol.Use.Disorder	-0.0776105	0.558505	Not significant	0.070666	0.601381	Not significant	-0.22795	0.125838	Not significant	-0.0119131	0.930817	Not significant	0.142503	0.282688	Not significant
BCAP29	Q9UHQ4	0.487917	0.00687824	Higher in Alcohol.Use.Disorder	-0.0435431	0.812796	Not significant	-0.202012	0.346364	Not significant	-0.255011	0.264636	Not significant	-0.0793914	0.717706	Not significant	0.168132	0.402085	Not significant
BCAP31	P51572	0.555767	0.0118836	Higher in Alcohol.Use.Disorder	0.0232364	0.929477	Not significant	-0.151982	0.294011	Not significant	-0.235553	0.182551	Not significant	-0.175751	0.238015	Not significant	0.00663435	0.971777	Not significant
BCAR1	P56945	-0.271373	0.284687	Not significant	-0.0982446	0.666036	Not significant	0.154858	0.168172	Not significant	0.185778	0.283012	Not significant	0.114681	0.472366	Not significant	-0.102931	0.475641	Not significant
BCAS1	O75363	0.231791	0.274574	Not significant	0.251439	0.311598	Not significant	-0.177847	0.440466	Not significant	-0.00283533	0.990842	Not significant	-0.0548461	0.793115	Not significant	0.209649	0.223686	Not significant
BCAS2	O75934	NA	NA	NA	0.0724749	0.3546	Not significant	NA	NA	NA	-0.0233485	0.827874	Not significant	0.0146709	0.885114	Not significant	0.154489	0.0459011	Higher in Alcohol.Use.Disorder
BCAS3	Q9H6U6	0.189838	0.0454308	Higher in Alcohol.Use.Disorder	-0.169919	0.103254	Not significant	0.0556495	0.688995	Not significant	-0.227949	0.0636235	Not significant	-0.0876444	0.489614	Not significant	-0.0225724	0.821955	Not significant
BCAT1	P54687	0.000481701	0.997839	Not significant	0.0742065	0.528165	Not significant	0.0636631	0.649126	Not significant	-0.142702	0.171764	Not significant	-0.0533785	0.594141	Not significant	0.0376123	0.667948	Not significant
BCAT2	O15382	NA	NA	NA	NA	NA	NA	-0.0224571	0.835315	Not significant	NA	NA	NA	NA	NA	NA	NA	NA	NA
BCKDHA	P12694	0.141565	0.154095	Not significant	0.276609	0.00887108	Higher in Alcohol.Use.Disorder	0.13532	0.206633	Not significant	-0.105804	0.396666	Not significant	0.377985	0.0399422	Higher in Alcohol.Use.Disorder	0.276817	0.0415057	Higher in Alcohol.Use.Disorder
BCKDHB	P21953	-0.317815	0.0141619	Higher in Control	0.146415	0.24046	Not significant	0.219082	0.280219	Not significant	0.188522	0.185218	Not significant	0.325671	0.132816	Not significant	0.00329046	0.984071	Not significant
BCKDK	O14874	-0.187719	0.270281	Not significant	-0.254136	0.0736957	Not significant	0.0866555	0.560927	Not significant	-0.172584	0.30063	Not significant	-0.277993	0.0680355	Not significant	-0.231333	0.11294	Not significant
BCL2L1	Q07817	-0.0446668	0.737276	Not significant	-0.0821404	0.460155	Not significant	0.325806	0.00595869	Higher in Alcohol.Use.Disorder	-0.137759	0.0915442	Not significant	0.104244	0.333005	Not significant	-0.101853	0.334452	Not significant
BCL2L13	Q9BXK5	-0.195158	0.195565	Not significant	-0.102179	0.466037	Not significant	-0.210849	0.113825	Not significant	-0.192272	0.28925	Not significant	-0.0251197	0.818251	Not significant	-0.11988	0.420775	Not significant
BCL2L2	Q92843	0.0951384	0.433986	Not significant	-0.147811	0.195179	Not significant	-0.0574865	0.706551	Not significant	0.0139674	0.921297	Not significant	0.12621	0.471438	Not significant	-0.19701	0.117291	Not significant
BCLAF1	Q9NYF8	0.156878	0.628167	Not significant	-0.323263	0.369578	Not significant	0.241751	0.372234	Not significant	-0.453959	0.173917	Not significant	-0.458772	0.133026	Not significant	0.154515	0.475633	Not significant
BCR	P11274	0.299138	0.0344238	Higher in Alcohol.Use.Disorder	-0.123292	0.14642	Not significant	0.109666	0.477972	Not significant	-0.125132	0.21257	Not significant	0.0309535	0.707794	Not significant	-0.000891282	0.993008	Not significant
BCS1L	Q9Y276	-0.0306013	0.832059	Not significant	0.0564906	0.563137	Not significant	0.0363909	0.739702	Not significant	-0.0127076	0.905147	Not significant	0.128591	0.209426	Not significant	-0.10289	0.56107	Not significant
BDH1	Q02338	0.177574	0.224198	Not significant	-0.0678614	0.621571	Not significant	-0.134622	0.485423	Not significant	-0.0993047	0.461616	Not significant	-0.0238354	0.814278	Not significant	-0.0767359	0.592736	Not significant
BDH2	Q9BUT1	0.00709701	0.965073	Not significant	0.261465	0.0838728	Not significant	0.000384702	0.997848	Not significant	0.0739006	0.587591	Not significant	0.213111	0.110652	Not significant	0.11464	0.460704	Not significant
BECN1	Q14457	0.144795	0.219319	Not significant	-0.152555	0.0542027	Not significant	0.00256078	0.980772	Not significant	0.0888783	0.314626	Not significant	-0.0636271	0.623593	Not significant	-0.122816	0.451956	Not significant
BEGAIN	Q9BUH8	NA	NA	NA	-0.0653563	0.566156	Not significant	0.519238	0.0468757	Higher in Alcohol.Use.Disorder	-0.110644	0.450888	Not significant	-0.03532	0.736135	Not significant	NA	NA	NA
BET1L	Q9NYM9	NA	NA	NA	NA	NA	NA	NA	NA	NA	NA	NA	NA	0.0844168	0.558729	Not significant	NA	NA	NA
BGN	P21810	-0.0450448	0.867943	Not significant	0.714932	0.149443	Not significant	-0.378753	0.535593	Not significant	0.148817	0.502781	Not significant	0.60129	0.127425	Not significant	-0.183597	0.671271	Not significant
BHMT	Q93088	NA	NA	NA	NA	NA	NA	NA	NA	NA	0.412044	0.165534	Not significant	NA	NA	NA	NA	NA	NA
BICD1	Q96G01	NA	NA	NA	-0.0400678	0.748447	Not significant	NA	NA	NA	-0.00140152	0.993869	Not significant	0.179756	0.287558	Not significant	0.020216	0.909483	Not significant
BICD2	Q8TD16	0.0643477	0.688931	Not significant	NA	NA	NA	-0.0930298	0.466442	Not significant	-0.146209	0.058811	Not significant	NA	NA	NA	-0.263566	0.164298	Not significant
BID	P55957	0.239542	0.200988	Not significant	-0.192605	0.0403783	Higher in Control	-0.0247422	0.857783	Not significant	-0.13362	0.355399	Not significant	-0.0856469	0.521952	Not significant	-0.21091	0.167891	Not significant
BIN1	O00499	0.0338081	0.812094	Not significant	0.0191093	0.902196	Not significant	-0.00738777	0.961596	Not significant	-0.146654	0.299024	Not significant	0.0321409	0.822417	Not significant	0.202021	0.153947	Not significant
BIN3	Q9NQY0	0.325085	0.0378384	Higher in Alcohol.Use.Disorder	NA	NA	NA	0.0640765	0.642526	Not significant	-0.0568134	0.617738	Not significant	0.202043	0.203808	Not significant	0.0942707	0.452793	Not significant
BIRC2	Q13490	NA	NA	NA	-0.0439469	0.756882	Not significant	0.171348	0.199575	Not significant	-0.0651343	0.710466	Not significant	0.041429	0.764644	Not significant	-0.04206	0.660841	Not significant
BIRC6	Q9NR09	0.189419	0.118694	Not significant	-0.122817	0.305513	Not significant	0.153666	0.339632	Not significant	-0.00949344	0.965072	Not significant	-0.34522	0.0411991	Higher in Control	0.350327	0.115998	Not significant
BLMH	Q13867	-0.497463	0.0165157	Higher in Control	-0.0200594	0.840248	Not significant	0.0739968	0.622962	Not significant	0.031854	0.809678	Not significant	0.181595	0.229454	Not significant	0.0810365	0.659473	Not significant
BLOC1S2	Q6QNY1	NA	NA	NA	NA	NA	NA	-0.116799	0.332457	Not significant	NA	NA	NA	NA	NA	NA	0.0898379	0.500381	Not significant
BLOC1S3	Q6QNY0	0.148392	0.310141	Not significant	NA	NA	NA	NA	NA	NA	NA	NA	NA	0.0353372	0.699779	Not significant	0.00399178	0.985255	Not significant
BLVRA	P53004	-0.399858	0.000717858	Higher in Control	0.0322434	0.629659	Not significant	-0.100913	0.323146	Not significant	-0.189922	0.111534	Not significant	-0.0280028	0.801927	Not significant	0.0282225	0.813705	Not significant
BLVRB	P30043	-0.0526228	0.684929	Not significant	0.116084	0.334758	Not significant	0.0607038	0.580459	Not significant	-0.227468	0.240791	Not significant	-0.0104554	0.918564	Not significant	0.122802	0.336855	Not significant
BMPR2	Q13873	-0.268421	0.0320727	Higher in Control	0.0420165	0.684945	Not significant	0.261103	0.0366906	Higher in Alcohol.Use.Disorder	0.255134	0.0708665	Not significant	0.153848	0.0965378	Not significant	-0.0992396	0.517336	Not significant
BNIP1	Q12981	-0.126208	0.248268	Not significant	-0.08702	0.409807	Not significant	0.106762	0.582742	Not significant	0.017317	0.886656	Not significant	0.0872509	0.558574	Not significant	-0.0864746	0.384504	Not significant
BNIP3	Q12983	NA	NA	NA	-0.128364	0.463204	Not significant	NA	NA	NA	-0.632813	0.00184386	Higher in Control	-0.53323	0.0294465	Higher in Control	-0.0996065	0.438193	Not significant
BNIP3L	O60238	NA	NA	NA	0.348276	0.0631798	Not significant	NA	NA	NA	NA	NA	NA	NA	NA	NA	NA	NA	NA
BOK	Q9UMX3	-0.0398714	0.803423	Not significant	NA	NA	NA	NA	NA	NA	NA	NA	NA	0.223599	0.0713254	Not significant	NA	NA	NA
BOLA1	Q9Y3E2	NA	NA	NA	-0.290961	0.0504497	Not significant	NA	NA	NA	-0.290002	0.051109	Not significant	-0.040358	0.720406	Not significant	-0.319341	0.0317896	Higher in Control
BOLA2	Q9H3K6	0.0311644	0.692916	Not significant	0.0231305	0.776598	Not significant	-0.172298	0.15141	Not significant	-0.11144	0.400675	Not significant	0.0271298	0.778716	Not significant	-0.0897978	0.473857	Not significant
BOLA3	Q53S33	0.00227489	0.9865	Not significant	NA	NA	NA	0.371839	0.00834928	Higher in Alcohol.Use.Disorder	-0.0285045	0.885307	Not significant	NA	NA	NA	0.00303551	0.984298	Not significant
BOP1	Q14137	NA	NA	NA	NA	NA	NA	NA	NA	NA	NA	NA	NA	0.211518	0.480292	Not significant	NA	NA	NA
BORCS5	Q969J3	NA	NA	NA	-0.0592078	0.681522	Not significant	0.0804334	0.513094	Not significant	0.00169619	0.983513	Not significant	NA	NA	NA	NA	NA	NA
BORCS6	Q96GS4	NA	NA	NA	-0.173186	0.143944	Not significant	0.00216493	0.987785	Not significant	0.0512238	0.743089	Not significant	0.0226976	0.865935	Not significant	0.0816592	0.588235	Not significant
BORCS7	Q96B45	0.239592	0.173528	Not significant	0.0758453	0.614415	Not significant	NA	NA	NA	-0.163279	0.110253	Not significant	0.140735	0.106492	Not significant	0.255929	0.200357	Not significant
BORCS8	Q96FH0	NA	NA	NA	NA	NA	NA	NA	NA	NA	-0.19206	0.342135	Not significant	NA	NA	NA	NA	NA	NA
BPGM	P07738	0.674208	0.00540405	Higher in Alcohol.Use.Disorder	NA	NA	NA	-0.360724	0.105287	Not significant	-0.300384	0.449873	Not significant	0.0661592	0.485481	Not significant	0.343783	0.158003	Not significant
BPHL	Q86WA6	0.377741	0.313019	Not significant	0.20923	0.386118	Not significant	0.255414	0.464468	Not significant	-0.146427	0.736782	Not significant	0.379869	0.25774	Not significant	0.149303	0.645041	Not significant
BPIFA1	Q9NP55	NA	NA	NA	NA	NA	NA	NA	NA	NA	0.652986	0.306549	Not significant	0.163609	0.7578	Not significant	NA	NA	NA
BPIFB1	Q8TDL5	-0.51383	0.280722	Not significant	NA	NA	NA	NA	NA	NA	0.406404	0.618438	Not significant	NA	NA	NA	NA	NA	NA
BPNT1	O95861	-0.111585	0.319357	Not significant	0.0823071	0.270497	Not significant	-0.0625816	0.611577	Not significant	0.013065	0.921467	Not significant	-0.0387772	0.687908	Not significant	0.0325376	0.73337	Not significant
BRAF	P15056	0.0212793	0.894928	Not significant	-0.241146	0.105444	Not significant	-0.0840902	0.392826	Not significant	-0.425907	0.0193016	Higher in Control	-0.178915	0.11637	Not significant	-0.0728591	0.724906	Not significant
BRAT1	Q6PJG6	NA	NA	NA	NA	NA	NA	NA	NA	NA	0.243464	0.0615587	Not significant	NA	NA	NA	NA	NA	NA
BRCC3	P46736	0.0840103	0.643355	Not significant	0.200547	0.0105591	Higher in Alcohol.Use.Disorder	-0.0667009	0.660406	Not significant	-0.0256803	0.842771	Not significant	0.245669	0.0521812	Not significant	0.229194	0.112602	Not significant
BRD4	O60885	NA	NA	NA	NA	NA	NA	0.0458784	0.756178	Not significant	-0.178018	0.0968602	Not significant	NA	NA	NA	NA	NA	NA
BRI3BP	Q8WY22	0.251176	0.16878	Not significant	0.103327	0.333389	Not significant	0.328693	0.0325425	Higher in Alcohol.Use.Disorder	0.333074	0.0284043	Higher in Alcohol.Use.Disorder	0.0246155	0.91277	Not significant	0.204167	0.356312	Not significant
BRINP1	O60477	0.587501	0.00163419	Higher in Alcohol.Use.Disorder	0.0924326	0.467786	Not significant	NA	NA	NA	0.0218601	0.848968	Not significant	-0.0326694	0.773995	Not significant	0.196562	0.24241	Not significant
BRINP2	Q9C0B6	0.361898	0.0405135	Higher in Alcohol.Use.Disorder	NA	NA	NA	NA	NA	NA	NA	NA	NA	NA	NA	NA	-0.0976982	0.611262	Not significant
BRINP3	Q76B58	NA	NA	NA	NA	NA	NA	NA	NA	NA	NA	NA	NA	NA	NA	NA	-0.141022	0.287936	Not significant
BRK1	Q8WUW1	0.30893	0.0571589	Not significant	0.0131612	0.924707	Not significant	0.467562	0.00598037	Higher in Alcohol.Use.Disorder	-0.156582	0.428638	Not significant	0.071089	0.609864	Not significant	0.278749	0.0665083	Not significant
BROX	Q5VW32	-0.152653	0.145534	Not significant	NA	NA	NA	NA	NA	NA	-0.0361702	0.738313	Not significant	-0.0988804	0.409505	Not significant	0.0466578	0.867623	Not significant
BRSK1	Q8TDC3	0.150238	0.0782985	Not significant	-0.0226335	0.761066	Not significant	-0.0204377	0.779322	Not significant	-0.187095	0.204735	Not significant	0.000243972	0.998144	Not significant	0.0807181	0.468452	Not significant
BRSK2	Q8IWQ3	0.20036	0.179002	Not significant	-0.199612	0.0331709	Higher in Control	-0.0709417	0.429704	Not significant	-0.00744575	0.942145	Not significant	0.0345207	0.699181	Not significant	-0.163176	0.0791401	Not significant
BSCL2	Q96G97	-0.235881	0.238303	Not significant	-0.129958	0.486459	Not significant	0.0627665	0.688662	Not significant	0.295316	0.0898523	Not significant	-0.00714731	0.969697	Not significant	-0.177958	0.299242	Not significant
BSDC1	Q9NW68	-0.0331823	0.812644	Not significant	0.0230264	0.833752	Not significant	NA	NA	NA	-0.149647	0.187599	Not significant	0.0395994	0.830211	Not significant	0.0911556	0.552218	Not significant
BSG	P35613	0.155471	0.396302	Not significant	0.0651473	0.505336	Not significant	0.201041	0.0518169	Not significant	-0.163055	0.349921	Not significant	-0.0515651	0.786319	Not significant	0.0317866	0.755352	Not significant
BSN	Q9UPA5	0.240728	0.0271084	Higher in Alcohol.Use.Disorder	-0.30035	0.0368995	Higher in Control	0.52996	0.081888	Not significant	-0.307944	0.0358989	Higher in Control	-0.09823	0.414342	Not significant	-0.139259	0.286199	Not significant
BSPRY	Q5W0U4	NA	NA	NA	NA	NA	NA	NA	NA	NA	0.0599398	0.78181	Not significant	NA	NA	NA	0.294611	0.155638	Not significant
BST1	Q10588	NA	NA	NA	NA	NA	NA	NA	NA	NA	NA	NA	NA	NA	NA	NA	0.13563	0.504168	Not significant
BST2	Q10589	NA	NA	NA	NA	NA	NA	-0.173239	0.493778	Not significant	NA	NA	NA	NA	NA	NA	NA	NA	NA
BTBD1	Q9H0C5	-0.118288	0.496542	Not significant	0.083669	0.444862	Not significant	0.201238	0.182768	Not significant	0.316927	0.195373	Not significant	0.179237	0.494059	Not significant	NA	NA	NA
BTBD11	A6QL63	NA	NA	NA	NA	NA	NA	0.463073	0.0168296	Higher in Alcohol.Use.Disorder	NA	NA	NA	0.0618285	0.501497	Not significant	-0.264453	0.243395	Not significant
BTBD17	A6NE02	-0.235847	0.273206	Not significant	-0.272357	0.182694	Not significant	0.168365	0.483126	Not significant	-0.653797	0.0278343	Higher in Control	-0.259328	0.445167	Not significant	-0.432638	0.191374	Not significant
BTBD2	Q9BX70	NA	NA	NA	NA	NA	NA	0.480731	0.00710844	Higher in Alcohol.Use.Disorder	0.052505	0.575114	Not significant	0.0222945	0.861924	Not significant	-0.0560906	0.644372	Not significant
BTF3	P20290	NA	NA	NA	0.130425	0.300931	Not significant	0.422593	0.00909608	Higher in Alcohol.Use.Disorder	-0.326533	0.285737	Not significant	-0.055974	0.609474	Not significant	NA	NA	NA
BTF3L4	Q96K17	-0.0378567	0.815714	Not significant	-0.0907531	0.563982	Not significant	0.3435	0.060265	Not significant	-0.0802271	0.555603	Not significant	-0.0663752	0.549939	Not significant	0.0760664	0.488021	Not significant
BTN2A1	Q7KYR7	0.111467	0.507864	Not significant	0.0746841	0.519646	Not significant	-0.0329157	0.842334	Not significant	-0.0266529	0.863367	Not significant	-0.117631	0.616916	Not significant	0.0813851	0.591115	Not significant
BTN3A3	O00478	NA	NA	NA	-0.0699975	0.633741	Not significant	-0.155943	0.40185	Not significant	0.267197	0.302157	Not significant	NA	NA	NA	-0.0414286	0.796057	Not significant
BTRC	Q9Y297	NA	NA	NA	-0.140576	0.0640224	Not significant	NA	NA	NA	NA	NA	NA	NA	NA	NA	NA	NA	NA
BUB3	O43684	-0.0578998	0.653319	Not significant	0.0513899	0.607492	Not significant	0.292037	0.0281826	Higher in Alcohol.Use.Disorder	0.0571854	0.51831	Not significant	0.167442	0.065566	Not significant	-0.00812689	0.955426	Not significant
BUD31	P41223	NA	NA	NA	NA	NA	NA	NA	NA	NA	-0.0877048	0.648922	Not significant	-0.140727	0.417393	Not significant	NA	NA	NA
BZW1	Q7L1Q6	-0.171393	0.261606	Not significant	-0.0434113	0.651884	Not significant	-0.0594798	0.6387	Not significant	-0.117631	0.477146	Not significant	-0.15797	0.207952	Not significant	-0.0899767	0.441394	Not significant
BZW2	Q9Y6E2	-0.0057015	0.981888	Not significant	-0.0683884	0.614941	Not significant	NA	NA	NA	-0.0932456	0.493252	Not significant	-0.165604	0.303102	Not significant	-0.407471	0.00913893	Higher in Control
C10orf76	Q5T2E6	0.162625	0.24099	Not significant	0.239174	0.182338	Not significant	-0.0666798	0.724995	Not significant	-0.0234247	0.848315	Not significant	0.139957	0.366181	Not significant	0.405349	0.017305	Higher in Alcohol.Use.Disorder
C11orf49	Q9H6J7	NA	NA	NA	0.0277863	0.720515	Not significant	0.0123229	0.927941	Not significant	NA	NA	NA	-0.0650844	0.573064	Not significant	-0.00234784	0.977073	Not significant
C11orf54	Q9H0W9	NA	NA	NA	NA	NA	NA	NA	NA	NA	-0.126881	0.29447	Not significant	-0.0405818	0.786627	Not significant	-0.0220251	0.922353	Not significant
C11orf68	Q9H3H3	0.0644097	0.723749	Not significant	-0.0807336	0.350254	Not significant	0.0111514	0.90302	Not significant	-0.584813	0.0251174	Higher in Control	-0.0994353	0.447573	Not significant	-0.138891	0.402645	Not significant
C12orf10	Q9HB07	NA	NA	NA	-0.0627278	0.62159	Not significant	-0.0105696	0.917705	Not significant	-0.16176	0.243946	Not significant	0.144702	0.338145	Not significant	-0.0355163	0.808982	Not significant
C12orf4	Q9NQ89	-0.3503	0.00198676	Higher in Control	-0.129788	0.325576	Not significant	-0.034827	0.828602	Not significant	-0.117435	0.239427	Not significant	-0.0745513	0.517596	Not significant	0.140204	0.54559	Not significant
C16orf45	Q96MC5	0.484116	0.0144303	Higher in Alcohol.Use.Disorder	NA	NA	NA	NA	NA	NA	0.0206726	0.799394	Not significant	NA	NA	NA	NA	NA	NA
C16orf58	Q96GQ5	-0.180445	0.109834	Not significant	-0.146619	0.100339	Not significant	-0.0730256	0.40803	Not significant	0.12094	0.44605	Not significant	-0.0259067	0.881854	Not significant	-0.0642966	0.503959	Not significant
C16orf62	Q7Z3J2	0.0315663	0.784429	Not significant	0.0132332	0.91331	Not significant	-0.0867786	0.540742	Not significant	0.14597	0.292432	Not significant	0.143955	0.388046	Not significant	-0.0818389	0.588386	Not significant
C17orf100	A8MU93	-0.252745	0.139857	Not significant	-0.0430086	0.777441	Not significant	-0.545386	0.0870218	Not significant	-0.130416	0.657713	Not significant	-0.0398576	0.824966	Not significant	-0.0487644	0.889743	Not significant
C17orf62	Q9BQA9	-0.18162	0.0774993	Not significant	NA	NA	NA	-0.191825	0.102569	Not significant	0.0435692	0.754693	Not significant	-0.195239	0.302313	Not significant	-0.0791196	0.477445	Not significant
C17orf75	Q9HAS0	-0.0333509	0.860021	Not significant	0.0548964	0.674799	Not significant	-0.0677792	0.573951	Not significant	0.141976	0.462023	Not significant	-0.169401	0.296323	Not significant	-0.195655	0.188958	Not significant
C19orf25	Q9UFG5	-0.111334	0.496937	Not significant	0.0116584	0.929606	Not significant	0.0541871	0.70224	Not significant	0.0237678	0.884718	Not significant	0.125642	0.417749	Not significant	0.139888	0.35259	Not significant
C1orf122	Q6ZSJ8	NA	NA	NA	0.115466	0.386657	Not significant	-0.0574935	0.729301	Not significant	-0.0870805	0.618459	Not significant	NA	NA	NA	0.381396	0.0863781	Not significant
C1orf123	Q9NWV4	0.044996	0.743617	Not significant	-0.0908478	0.718869	Not significant	-0.186478	0.420102	Not significant	-0.16295	0.468012	Not significant	0.0340966	0.77047	Not significant	0.0597946	0.785408	Not significant
C1orf198	Q9H425	0.651816	0.00590913	Higher in Alcohol.Use.Disorder	0.0872179	0.744767	Not significant	-0.22717	0.284605	Not significant	-0.0392062	0.833872	Not significant	-0.0289403	0.864363	Not significant	0.346131	0.136716	Not significant
C1orf43	Q9BWL3	NA	NA	NA	NA	NA	NA	NA	NA	NA	0.14315	0.433519	Not significant	NA	NA	NA	-0.0673123	0.696667	Not significant
C1QB	P02746	0.288067	0.195935	Not significant	0.472373	0.0564437	Not significant	0.254784	0.179039	Not significant	0.428917	0.0610651	Not significant	0.247258	0.205958	Not significant	0.631014	0.00228955	Higher in Alcohol.Use.Disorder
C1QBP	Q07021	0.490852	0.0211331	Higher in Alcohol.Use.Disorder	0.0333209	0.862593	Not significant	-0.0627631	0.61733	Not significant	-0.052848	0.671213	Not significant	-0.227899	0.27208	Not significant	0.0606613	0.602945	Not significant
C1QL3	Q5VWW1	NA	NA	NA	NA	NA	NA	NA	NA	NA	-0.0930926	0.647776	Not significant	NA	NA	NA	NA	NA	NA
C1QTNF4	Q9BXJ3	-0.0759299	0.588402	Not significant	-0.106777	0.609809	Not significant	0.266934	0.267781	Not significant	-0.0132325	0.946015	Not significant	-0.0102648	0.927128	Not significant	0.192927	0.287616	Not significant
C1QTNF5	Q9BXJ0	NA	NA	NA	0.42006	0.0396599	Higher in Alcohol.Use.Disorder	-0.517746	0.120975	Not significant	NA	NA	NA	NA	NA	NA	NA	NA	NA
C1R	P00736	NA	NA	NA	NA	NA	NA	NA	NA	NA	0.180215	0.270269	Not significant	NA	NA	NA	NA	NA	NA
C1S	P09871	-0.026767	0.84216	Not significant	NA	NA	NA	NA	NA	NA	-0.066971	0.656775	Not significant	NA	NA	NA	NA	NA	NA
C20orf27	Q9GZN8	NA	NA	NA	NA	NA	NA	-0.404627	0.100417	Not significant	-0.126705	0.435461	Not significant	NA	NA	NA	NA	NA	NA
C21orf2	O43822	-0.185983	0.683299	Not significant	-0.546477	0.160073	Not significant	-0.301554	0.414731	Not significant	0.0910462	0.534426	Not significant	-0.375959	0.327331	Not significant	-0.363232	0.222198	Not significant
C21orf33	P30042	0.265276	0.00762866	Higher in Alcohol.Use.Disorder	0.224832	0.118151	Not significant	0.0390241	0.809838	Not significant	-0.136344	0.314521	Not significant	-0.0831527	0.541197	Not significant	-0.0182287	0.867134	Not significant
C21orf59	P57076	NA	NA	NA	0.0393361	0.746658	Not significant	NA	NA	NA	NA	NA	NA	NA	NA	NA	-0.24407	0.198126	Not significant
C2CD2	Q9Y426	-0.318267	0.0650798	Not significant	0.0814614	0.507201	Not significant	-0.0162582	0.875621	Not significant	0.122189	0.326328	Not significant	0.12876	0.240551	Not significant	0.00380662	0.976129	Not significant
C2CD2L	O14523	0.0505937	0.594388	Not significant	-0.0156655	0.866687	Not significant	0.188402	0.237259	Not significant	0.032043	0.797613	Not significant	0.139705	0.150775	Not significant	-0.103243	0.282942	Not significant
C2CD4C	Q8TF44	-0.276178	0.0084015	Higher in Control	-0.0485823	0.617887	Not significant	0.139421	0.486796	Not significant	-0.0620553	0.668239	Not significant	0.157005	0.140243	Not significant	-0.124919	0.304601	Not significant
C2CD5	Q86YS7	0.125601	0.239018	Not significant	-0.0847529	0.31113	Not significant	0.179648	0.257589	Not significant	0.115688	0.465754	Not significant	0.0664072	0.469035	Not significant	0.0280174	0.849101	Not significant
C2orf72	A6NCS6	-0.0197398	0.887515	Not significant	-0.0623173	0.697136	Not significant	-0.0519329	0.78523	Not significant	0.116009	0.538114	Not significant	0.0837012	0.604035	Not significant	-0.196044	0.176964	Not significant
C2orf88	Q9BSF0	NA	NA	NA	0.00155965	0.988227	Not significant	NA	NA	NA	NA	NA	NA	NA	NA	NA	0.0114626	0.924952	Not significant
C3	P01024	-0.0670699	0.70758	Not significant	0.117678	0.4565	Not significant	0.134605	0.555362	Not significant	-0.0888837	0.713976	Not significant	0.122593	0.481853	Not significant	0.287808	0.163231	Not significant
C4B	P0C0L5	0.0637243	0.667725	Not significant	0.0836558	0.569132	Not significant	-0.182768	0.437493	Not significant	-0.217072	0.313129	Not significant	0.0897096	0.650722	Not significant	-0.0122791	0.952981	Not significant
C4BPA	P04003	0.210564	0.349885	Not significant	NA	NA	NA	NA	NA	NA	-0.177804	0.151699	Not significant	NA	NA	NA	0.188677	0.108401	Not significant
C5orf51	A6NDU8	NA	NA	NA	-0.0179391	0.836066	Not significant	-0.183976	0.117219	Not significant	NA	NA	NA	0.0224152	0.852251	Not significant	0.0309558	0.78676	Not significant
C6	P13671	NA	NA	NA	NA	NA	NA	0.137028	0.284113	Not significant	NA	NA	NA	NA	NA	NA	NA	NA	NA
C6orf136	Q5SQH8	0.344327	0.165902	Not significant	NA	NA	NA	NA	NA	NA	0.186062	0.263102	Not significant	0.0831162	0.519516	Not significant	NA	NA	NA
C6orf203	Q9P0P8	-0.229013	0.0429488	Higher in Control	0.123902	0.408212	Not significant	NA	NA	NA	-0.0232492	0.874189	Not significant	0.394721	0.0362721	Higher in Alcohol.Use.Disorder	-0.0625894	0.728925	Not significant
C6orf47	O95873	NA	NA	NA	NA	NA	NA	NA	NA	NA	NA	NA	NA	0.185673	0.127301	Not significant	NA	NA	NA
C7orf25	Q9BPX7	NA	NA	NA	NA	NA	NA	-0.0262623	0.816807	Not significant	NA	NA	NA	-0.00423713	0.955271	Not significant	-0.145857	0.130815	Not significant
C7orf43	Q8WVR3	0.261893	0.12862	Not significant	-0.0730986	0.586722	Not significant	0.172167	0.325291	Not significant	0.0301171	0.837035	Not significant	0.16707	0.382476	Not significant	0.0629563	0.745034	Not significant
C8B	P07358	NA	NA	NA	NA	NA	NA	NA	NA	NA	NA	NA	NA	NA	NA	NA	-0.184093	0.0794066	Not significant
C8G	P07360	NA	NA	NA	NA	NA	NA	NA	NA	NA	-0.00165782	0.99149	Not significant	NA	NA	NA	NA	NA	NA
C8orf82	Q6P1X6	0.245427	0.18399	Not significant	0.148887	0.307997	Not significant	0.0599283	0.74239	Not significant	0.319042	0.0524746	Not significant	0.448103	0.0214064	Higher in Alcohol.Use.Disorder	0.201626	0.339284	Not significant
C9	P02748	NA	NA	NA	NA	NA	NA	-0.0899299	0.769586	Not significant	NA	NA	NA	NA	NA	NA	-0.0300457	0.953274	Not significant
C9orf40	Q8IXQ3	NA	NA	NA	NA	NA	NA	NA	NA	NA	NA	NA	NA	NA	NA	NA	0.108262	0.35578	Not significant
C9orf64	Q5T6V5	-0.144091	0.391013	Not significant	0.0132342	0.892948	Not significant	-0.0506229	0.616761	Not significant	0.0210337	0.84346	Not significant	-0.026685	0.774257	Not significant	0.0462262	0.622544	Not significant
C9orf72	Q96LT7	NA	NA	NA	NA	NA	NA	NA	NA	NA	NA	NA	NA	-0.0449043	0.585347	Not significant	NA	NA	NA
CA1	P00915	0.347309	0.226706	Not significant	0.419547	0.233659	Not significant	-0.0995594	0.760336	Not significant	-0.253289	0.586974	Not significant	-0.141646	0.624713	Not significant	0.220859	0.451631	Not significant
CA11	O75493	-0.293084	0.222964	Not significant	NA	NA	NA	NA	NA	NA	0.0261877	0.929306	Not significant	0.481406	0.0502346	Not significant	NA	NA	NA
CA14	Q9ULX7	NA	NA	NA	NA	NA	NA	-0.671495	0.00419756	Higher in Control	-0.406231	0.244563	Not significant	-0.0460443	0.744627	Not significant	0.0321128	0.809071	Not significant
CA2	P00918	0.0183372	0.931682	Not significant	0.0970654	0.608631	Not significant	-0.0923868	0.627578	Not significant	-0.0250625	0.877381	Not significant	-0.118946	0.492773	Not significant	0.102825	0.536533	Not significant
CA3	P07451	NA	NA	NA	NA	NA	NA	NA	NA	NA	0.329536	0.118335	Not significant	NA	NA	NA	NA	NA	NA
CA4	P22748	NA	NA	NA	0.230022	0.056067	Not significant	NA	NA	NA	NA	NA	NA	0.506037	0.0149148	Higher in Alcohol.Use.Disorder	NA	NA	NA
CA5B	Q9Y2D0	NA	NA	NA	NA	NA	NA	NA	NA	NA	-0.0302939	0.819948	Not significant	-0.116667	0.148745	Not significant	-0.101156	0.309466	Not significant
CA7	P43166	NA	NA	NA	NA	NA	NA	NA	NA	NA	NA	NA	NA	0.133269	0.238932	Not significant	NA	NA	NA
CA8	P35219	-0.208493	0.202118	Not significant	0.0263512	0.737254	Not significant	-0.044355	0.76852	Not significant	-0.246301	0.277722	Not significant	NA	NA	NA	-0.059882	0.63042	Not significant
CAB39	Q9Y376	0.1518	0.440867	Not significant	-0.0121459	0.900789	Not significant	-0.215664	0.135945	Not significant	-0.0807735	0.528053	Not significant	-0.127242	0.33714	Not significant	-0.0863198	0.615038	Not significant
CAB39L	Q9H9S4	0.0637857	0.689026	Not significant	-0.282361	0.0591973	Not significant	-0.0571973	0.731159	Not significant	-0.0764925	0.504495	Not significant	-0.126005	0.41676	Not significant	-0.0988084	0.539983	Not significant
CABLES1	Q8TDN4	NA	NA	NA	NA	NA	NA	NA	NA	NA	NA	NA	NA	0.0582596	0.50968	Not significant	NA	NA	NA
CABLES2	Q9BTV7	NA	NA	NA	NA	NA	NA	NA	NA	NA	NA	NA	NA	0.0059906	0.950627	Not significant	NA	NA	NA
CABP1	Q9NZU7	-0.073985	0.588254	Not significant	-0.132513	0.288769	Not significant	-0.362728	0.191407	Not significant	-0.217636	0.285413	Not significant	-0.357184	0.0507114	Not significant	-0.0900488	0.541809	Not significant
CACHD1	Q5VU97	0.528973	0.00012139	Higher in Alcohol.Use.Disorder	0.163069	0.241888	Not significant	NA	NA	NA	0.59912	0.00131572	Higher in Alcohol.Use.Disorder	NA	NA	NA	-0.0910185	0.682052	Not significant
CACNA1A	O00555	0.471797	0.31433	Not significant	-0.234511	0.593531	Not significant	NA	NA	NA	-0.280434	0.0297764	Higher in Control	-0.082799	0.633008	Not significant	NA	NA	NA
CACNA1B	Q00975	0.106971	0.492063	Not significant	-0.288126	0.0368333	Higher in Control	0.476161	0.196665	Not significant	-0.194105	0.0793222	Not significant	0.0291346	0.742617	Not significant	-0.149955	0.28326	Not significant
CACNA1E	Q15878	0.382045	0.0224003	Higher in Alcohol.Use.Disorder	-0.228824	0.219241	Not significant	0.0426222	0.836635	Not significant	-0.309169	0.00608604	Higher in Control	-0.286776	0.0648939	Not significant	-0.305015	0.0621271	Not significant
CACNA2D1	P54289	0.0511981	0.731768	Not significant	0.015031	0.911487	Not significant	0.205075	0.174609	Not significant	0.216043	0.0318262	Higher in Alcohol.Use.Disorder	0.0143014	0.886859	Not significant	0.104491	0.325945	Not significant
CACNA2D2	Q9NY47	-0.0107045	0.940885	Not significant	0.161509	0.074768	Not significant	-0.206998	0.183913	Not significant	-0.0625423	0.711334	Not significant	-0.0338688	0.820518	Not significant	-0.0194697	0.830914	Not significant
CACNA2D3	Q8IZS8	NA	NA	NA	NA	NA	NA	NA	NA	NA	0.00994523	0.941206	Not significant	0.0674024	0.467264	Not significant	0.0882373	0.609833	Not significant
CACNB1	Q02641	NA	NA	NA	NA	NA	NA	NA	NA	NA	NA	NA	NA	0.000896218	0.993188	Not significant	NA	NA	NA
CACNB3	P54284	0.189825	0.16552	Not significant	-0.108827	0.43497	Not significant	0.257574	0.112542	Not significant	0.0631025	0.504881	Not significant	0.0737386	0.462129	Not significant	0.0652716	0.662573	Not significant
CACNB4	O00305	0.214822	0.150081	Not significant	-0.0232075	0.819798	Not significant	0.215381	0.308405	Not significant	-0.204624	0.0904013	Not significant	0.0123352	0.889207	Not significant	-0.0219961	0.860327	Not significant
CACNG2	Q9Y698	NA	NA	NA	NA	NA	NA	NA	NA	NA	-0.0939554	0.732588	Not significant	-0.172202	0.476855	Not significant	NA	NA	NA
CACNG3	O60359	NA	NA	NA	NA	NA	NA	NA	NA	NA	-0.229277	0.106738	Not significant	-0.0894091	0.603131	Not significant	NA	NA	NA
CACNG4	Q9UBN1	NA	NA	NA	NA	NA	NA	NA	NA	NA	0.0231402	0.909045	Not significant	NA	NA	NA	NA	NA	NA
CACNG8	Q8WXS5	0.490831	0.14506	Not significant	-0.126737	0.585171	Not significant	0.625867	0.172291	Not significant	-0.250963	0.412139	Not significant	-0.0821331	0.769449	Not significant	-0.00760729	0.950269	Not significant
CACUL1	Q86Y37	NA	NA	NA	NA	NA	NA	NA	NA	NA	NA	NA	NA	-0.0407283	0.732851	Not significant	NA	NA	NA
CACYBP	Q9HB71	-0.108101	0.539255	Not significant	-0.103587	0.678611	Not significant	-0.235991	0.180875	Not significant	-0.29907	0.240218	Not significant	-0.404379	0.0957143	Not significant	0.191752	0.402821	Not significant
CAD	P27708	-0.128905	0.425217	Not significant	0.157786	0.140881	Not significant	0.0518548	0.606041	Not significant	-0.0472443	0.737883	Not significant	-0.0596725	0.507658	Not significant	0.0180592	0.856602	Not significant
CADM1	Q9BY67	0.539263	0.0089651	Higher in Alcohol.Use.Disorder	-0.12705	0.362866	Not significant	0.13319	0.398024	Not significant	-0.0310256	0.830775	Not significant	0.111299	0.509142	Not significant	-0.0539983	0.677748	Not significant
CADM2	Q8N3J6	0.19988	0.460964	Not significant	-0.0720224	0.632672	Not significant	0.206624	0.212498	Not significant	-0.099145	0.539067	Not significant	-0.0997129	0.681705	Not significant	0.141223	0.533572	Not significant
CADM3	Q8N126	0.393106	0.193086	Not significant	-0.0516437	0.778721	Not significant	0.0676966	0.591159	Not significant	-0.0591677	0.781598	Not significant	0.0497811	0.734246	Not significant	0.262891	0.0613466	Not significant
CADM4	Q8NFZ8	0.0324144	0.913467	Not significant	0.0510539	0.685007	Not significant	0.0932931	0.501086	Not significant	-0.185567	0.245583	Not significant	-0.0291246	0.845192	Not significant	0.168535	0.158132	Not significant
CADPS	Q9ULU8	0.19879	0.0358683	Higher in Alcohol.Use.Disorder	-0.0915136	0.298728	Not significant	0.112627	0.385189	Not significant	-0.251765	0.0103617	Higher in Control	-0.126244	0.244109	Not significant	-0.114225	0.177011	Not significant
CADPS2	Q86UW7	0.167247	0.355776	Not significant	-0.123072	0.599807	Not significant	0.113497	0.641744	Not significant	-0.441203	0.0887378	Not significant	-0.133189	0.27768	Not significant	-0.0874324	0.582428	Not significant
CALB1	P05937	-0.0363194	0.722527	Not significant	0.00970465	0.938952	Not significant	0.068642	0.797493	Not significant	-0.112645	0.523746	Not significant	-0.41	0.0634452	Not significant	0.0679081	0.725662	Not significant
CALB2	P22676	0.151691	0.373224	Not significant	-0.0774386	0.647591	Not significant	-0.470888	0.0720322	Not significant	-0.193778	0.345994	Not significant	-0.45731	0.0165052	Higher in Control	-0.0340766	0.826524	Not significant
CALCOCO1	Q9P1Z2	-0.201127	0.0487733	Higher in Control	-0.10154	0.335354	Not significant	0.0343325	0.761716	Not significant	-0.192159	0.101994	Not significant	-0.0830601	0.408806	Not significant	-0.180661	0.246633	Not significant
CALD1	Q05682	0.0997825	0.532709	Not significant	0.190518	0.469302	Not significant	-0.469097	0.0594999	Not significant	-0.03225	0.806034	Not significant	0.0925238	0.438195	Not significant	-0.0405963	0.8262	Not significant
CALM1	P0DP23	0.261951	0.122006	Not significant	-0.000854507	0.994294	Not significant	-0.0946322	0.461122	Not significant	-0.16706	0.32605	Not significant	-0.067922	0.541194	Not significant	0.243201	0.227523	Not significant
CALML3	P27482	0.144312	0.3333	Not significant	0.056558	0.930098	Not significant	NA	NA	NA	NA	NA	NA	NA	NA	NA	NA	NA	NA
CALML5	Q9NZT1	-0.730822	0.0397475	Higher in Control	0.0644272	0.917777	Not significant	-0.217047	0.577685	Not significant	0.297118	0.468811	Not significant	0.401028	0.25961	Not significant	-0.315942	0.087245	Not significant
CALR	P27797	0.230781	0.192502	Not significant	0.0993307	0.678559	Not significant	0.220139	0.184115	Not significant	-0.126859	0.486847	Not significant	-0.0473628	0.782485	Not significant	0.0979681	0.531564	Not significant
CALU	O43852	NA	NA	NA	0.00834618	0.945494	Not significant	0.0495136	0.687633	Not significant	-0.238484	0.134983	Not significant	-0.0711809	0.529892	Not significant	0.157505	0.333264	Not significant
CAMK1	Q14012	-0.154874	0.411559	Not significant	-0.200783	0.208673	Not significant	0.0857248	0.673267	Not significant	-0.103388	0.589193	Not significant	-0.406652	0.12901	Not significant	-0.15932	0.427675	Not significant
CAMK1D	Q8IU85	0.180803	0.354157	Not significant	-0.141568	0.521964	Not significant	-0.0689915	0.749904	Not significant	-0.218677	0.272842	Not significant	-0.288325	0.201729	Not significant	-0.0650525	0.801538	Not significant
CAMK2A	Q9UQM7	0.0183178	0.894334	Not significant	0.0622034	0.570707	Not significant	0.593049	0.117497	Not significant	0.199311	0.104626	Not significant	0.0787455	0.487295	Not significant	0.0660565	0.732903	Not significant
CAMK2B	Q13554	0.592618	0.0941832	Not significant	-0.118791	0.608488	Not significant	0.146618	0.429753	Not significant	-0.456248	0.102748	Not significant	-0.123268	0.496486	Not significant	-0.0410732	0.777214	Not significant
CAMK2D	Q13557	0.191814	0.279771	Not significant	-0.0735802	0.482538	Not significant	0.625229	0.0716151	Not significant	-0.308533	0.317461	Not significant	-0.0256697	0.881353	Not significant	0.119482	0.530016	Not significant
CAMK2G	Q13555	0.199057	0.302482	Not significant	-0.0789822	0.780472	Not significant	-0.0977582	0.588803	Not significant	0.0742889	0.77911	Not significant	-0.222776	0.447364	Not significant	0.0343831	0.863009	Not significant
CAMK4	Q16566	-0.156475	0.211835	Not significant	-0.269248	0.00616945	Higher in Control	0.0157144	0.947413	Not significant	-0.206497	0.0277671	Higher in Control	-0.250857	0.0532774	Not significant	-0.249481	0.195906	Not significant
CAMKK1	Q8N5S9	0.410977	0.0067027	Higher in Alcohol.Use.Disorder	-0.164597	0.250222	Not significant	-0.0151126	0.918949	Not significant	-0.290954	0.137795	Not significant	-0.145795	0.257535	Not significant	-0.190505	0.13594	Not significant
CAMKK2	Q96RR4	-0.106009	0.580461	Not significant	-0.348679	0.155497	Not significant	-0.195186	0.198589	Not significant	-0.347392	0.0152955	Higher in Control	-0.318589	0.0215682	Higher in Control	-0.362541	0.00752485	Higher in Control
CAMKV	Q8NCB2	0.539509	0.003731	Higher in Alcohol.Use.Disorder	-0.0128393	0.95675	Not significant	0.774754	0.0460548	Higher in Alcohol.Use.Disorder	-0.0124822	0.959648	Not significant	-0.0885301	0.683757	Not significant	-0.00604076	0.974033	Not significant
CAMLG	P49069	0.340443	0.175977	Not significant	NA	NA	NA	-0.126701	0.45893	Not significant	-0.0808756	0.5761	Not significant	-0.165095	0.219739	Not significant	NA	NA	NA
CAMSAP1	Q5T5Y3	0.211886	0.17931	Not significant	-0.0957348	0.430987	Not significant	0.0476741	0.65769	Not significant	-0.123221	0.218434	Not significant	-0.0169839	0.835822	Not significant	-0.0235875	0.834264	Not significant
CAMSAP2	Q08AD1	0.323512	0.0242587	Higher in Alcohol.Use.Disorder	-0.0079812	0.967454	Not significant	0.0230567	0.814403	Not significant	-0.173149	0.069827	Not significant	-0.147731	0.119567	Not significant	0.0342006	0.835118	Not significant
CAMSAP3	Q9P1Y5	-0.0427192	0.66854	Not significant	-0.220995	0.0489936	Higher in Control	-0.137415	0.12479	Not significant	-0.17479	0.0426479	Higher in Control	-0.110841	0.124856	Not significant	-0.108301	0.3112	Not significant
CAND1	Q86VP6	0.0332524	0.748295	Not significant	0.024791	0.815019	Not significant	0.0112782	0.919777	Not significant	-0.197095	0.104654	Not significant	-0.104561	0.343724	Not significant	-0.0148691	0.862401	Not significant
CAND2	O75155	0.0811744	0.394139	Not significant	0.0791145	0.56914	Not significant	0.0895409	0.371689	Not significant	-0.0922402	0.40748	Not significant	0.110345	0.46012	Not significant	0.061237	0.666477	Not significant
CANX	P27824	0.132331	0.237667	Not significant	0.0958788	0.467704	Not significant	0.128161	0.250804	Not significant	0.0320789	0.80924	Not significant	0.0392375	0.762629	Not significant	0.048633	0.657243	Not significant
CAP1	Q01518	-0.123086	0.322865	Not significant	0.0984714	0.572879	Not significant	-0.306745	0.0525837	Not significant	-0.314484	0.0894159	Not significant	-0.144426	0.302967	Not significant	0.0619122	0.725238	Not significant
CAP2	P40123	0.139788	0.2146	Not significant	0.033548	0.777871	Not significant	0.103471	0.476503	Not significant	-0.20794	0.133926	Not significant	-0.0906374	0.501128	Not significant	-0.0184447	0.868673	Not significant
CAPG	P40121	0.0386231	0.833129	Not significant	0.195664	0.200994	Not significant	0.340457	0.0545287	Not significant	0.250176	0.197395	Not significant	0.49149	0.00889632	Higher in Alcohol.Use.Disorder	0.358026	0.0341773	Higher in Alcohol.Use.Disorder
CAPN1	P07384	-0.041457	0.686975	Not significant	0.0868164	0.277012	Not significant	-0.0873228	0.512363	Not significant	0.0758971	0.383626	Not significant	-0.00658708	0.936657	Not significant	0.0749009	0.601936	Not significant
CAPN2	P17655	0.0736456	0.590968	Not significant	0.0166351	0.898838	Not significant	0.0130523	0.92742	Not significant	-0.0345752	0.788949	Not significant	0.0538309	0.640074	Not significant	0.0513918	0.675019	Not significant
CAPN5	O15484	0.0746877	0.581726	Not significant	0.149102	0.173612	Not significant	0.376208	0.00992126	Higher in Alcohol.Use.Disorder	0.190697	0.0942844	Not significant	0.335663	0.00937981	Higher in Alcohol.Use.Disorder	0.0492156	0.712137	Not significant
CAPN7	Q9Y6W3	NA	NA	NA	0.10343	0.262567	Not significant	0.108949	0.419128	Not significant	0.0431515	0.677385	Not significant	-0.0156259	0.882005	Not significant	0.054701	0.67616	Not significant
CAPNS1	P04632	0.547244	0.0311543	Higher in Alcohol.Use.Disorder	0.149393	0.402706	Not significant	-0.121491	0.366863	Not significant	-0.284161	0.0667604	Not significant	-0.0960848	0.504875	Not significant	0.0795056	0.517174	Not significant
CAPRIN1	Q14444	0.392088	0.00514872	Higher in Alcohol.Use.Disorder	-0.0644638	0.780687	Not significant	0.107415	0.515307	Not significant	-0.272755	0.14014	Not significant	-0.0634891	0.727511	Not significant	-0.0145078	0.916767	Not significant
CAPS	Q13938	-0.161879	0.7118	Not significant	0.734675	0.0339251	Higher in Alcohol.Use.Disorder	0.63574	0.114879	Not significant	-0.317852	0.394789	Not significant	0.965431	0.00615494	Higher in Alcohol.Use.Disorder	0.896219	0.0140697	Higher in Alcohol.Use.Disorder
CAPZA1	P52907	0.328858	0.152797	Not significant	-0.115502	0.478235	Not significant	-0.191319	0.227178	Not significant	-0.504869	0.00765641	Higher in Control	0.00102869	0.992954	Not significant	0.171832	0.425688	Not significant
CAPZA2	P47755	-0.275395	0.173837	Not significant	-0.0943489	0.46938	Not significant	-0.0923793	0.569972	Not significant	-0.0156204	0.89594	Not significant	-0.0872045	0.475138	Not significant	-0.0847591	0.474212	Not significant
CAPZB	P47756	0.569085	0.00276034	Higher in Alcohol.Use.Disorder	-0.0230048	0.81453	Not significant	-0.0455964	0.701938	Not significant	-0.339505	0.00865921	Higher in Control	-0.0104291	0.924589	Not significant	0.0251846	0.823716	Not significant
CARHSP1	Q9Y2V2	NA	NA	NA	0.434134	0.0253031	Higher in Alcohol.Use.Disorder	-0.36409	0.190668	Not significant	0.323412	0.11604	Not significant	-0.101572	0.731554	Not significant	0.330261	0.161913	Not significant
CARM1	Q86X55	-0.119456	0.287584	Not significant	-0.145293	0.154382	Not significant	-0.0536678	0.643641	Not significant	-0.0695575	0.532766	Not significant	0.0687184	0.506677	Not significant	0.11591	0.394104	Not significant
CARMIL1	Q5VZK9	0.151609	0.396352	Not significant	-0.0167612	0.8927	Not significant	-0.230942	0.320008	Not significant	0.00437798	0.965307	Not significant	0.123036	0.319447	Not significant	-0.105963	0.475904	Not significant
CARMIL2	Q6F5E8	0.157559	0.333967	Not significant	-0.202528	0.196405	Not significant	0.0136169	0.925436	Not significant	-0.147703	0.23076	Not significant	0.0334694	0.793651	Not significant	-0.210015	0.107172	Not significant
CARMIL3	Q8ND23	0.10003	0.178416	Not significant	NA	NA	NA	NA	NA	NA	NA	NA	NA	NA	NA	NA	NA	NA	NA
CARNS1	A5YM72	-0.139257	0.513854	Not significant	0.186492	0.288814	Not significant	-0.225632	0.193598	Not significant	-0.0598456	0.752846	Not significant	0.152832	0.447874	Not significant	0.136538	0.420475	Not significant
CARS	P49589	-0.0454125	0.575524	Not significant	-0.0235127	0.684556	Not significant	-0.0945497	0.284095	Not significant	-0.10546	0.243645	Not significant	-0.0691078	0.351141	Not significant	0.0230751	0.785829	Not significant
CARS2	Q9HA77	0.231877	0.107751	Not significant	NA	NA	NA	0.245493	0.126504	Not significant	NA	NA	NA	NA	NA	NA	0.152031	0.381609	Not significant
CASC4	Q6P4E1	NA	NA	NA	0.095358	0.453511	Not significant	0.296264	0.10433	Not significant	NA	NA	NA	NA	NA	NA	NA	NA	NA
CASK	O14936	0.149159	0.0659069	Not significant	-0.0925782	0.372078	Not significant	0.0524475	0.662736	Not significant	-0.172323	0.127395	Not significant	0.0115637	0.889457	Not significant	0.0944685	0.351619	Not significant
CASKIN1	Q8WXD9	0.1248	0.331118	Not significant	-0.143205	0.109479	Not significant	0.00674071	0.946666	Not significant	-0.244609	0.0179248	Higher in Control	-0.0413	0.710893	Not significant	-0.0323218	0.730688	Not significant
CASKIN2	Q8WXE0	0.189045	0.159322	Not significant	0.155836	0.0977243	Not significant	0.103266	0.353089	Not significant	0.27742	0.11993	Not significant	0.0390918	0.738683	Not significant	-0.0187394	0.878767	Not significant
CASP14	P31944	-0.426578	0.149749	Not significant	-0.0681514	0.826147	Not significant	-0.0989488	0.751632	Not significant	0.61197	0.117724	Not significant	0.303867	0.189773	Not significant	-0.417857	0.136189	Not significant
CAST	P20810	0.096434	0.708736	Not significant	0.0352384	0.693839	Not significant	-0.196015	0.254308	Not significant	-0.262781	0.00740467	Higher in Control	-0.155982	0.297544	Not significant	0.111144	0.315276	Not significant
CASTOR1	Q8WTX7	NA	NA	NA	NA	NA	NA	0.0241968	0.84261	Not significant	NA	NA	NA	NA	NA	NA	NA	NA	NA
CASTOR2	A6NHX0	-0.114955	0.361718	Not significant	NA	NA	NA	-0.0711768	0.600295	Not significant	0.0471276	0.753348	Not significant	0.0183477	0.844343	Not significant	0.0263944	0.745209	Not significant
CAT	P04040	0.0670966	0.593592	Not significant	0.0648868	0.713136	Not significant	0.0648282	0.6559	Not significant	-0.146522	0.417783	Not significant	0.0559582	0.635341	Not significant	0.217972	0.134127	Not significant
CAV1	Q03135	NA	NA	NA	NA	NA	NA	NA	NA	NA	-0.105994	0.630488	Not significant	-0.0661875	0.738186	Not significant	0.228888	0.425771	Not significant
CAVIN1	Q6NZI2	0.228308	0.0738943	Not significant	0.228335	0.234525	Not significant	-0.177726	0.466541	Not significant	-0.0215193	0.878188	Not significant	-0.0198118	0.889836	Not significant	-0.0384944	0.829944	Not significant
CAVIN2	O95810	0.68058	0.024879	Higher in Alcohol.Use.Disorder	-0.11736	0.662497	Not significant	-0.257809	0.307979	Not significant	0.0568249	0.759512	Not significant	-0.236445	0.484472	Not significant	0.213853	0.3125	Not significant
CAVIN3	Q969G5	0.151193	0.185261	Not significant	0.233529	0.271746	Not significant	-0.410026	0.466244	Not significant	0.172287	0.249993	Not significant	0.209265	0.225384	Not significant	0.294481	0.400331	Not significant
CBARP	Q8N350	-0.0887271	0.625875	Not significant	-0.109498	0.4594	Not significant	-0.0703899	0.561481	Not significant	-0.079084	0.486572	Not significant	-0.203396	0.185625	Not significant	-0.0115537	0.927001	Not significant
CBFB	Q13951	NA	NA	NA	0.176698	0.0457979	Higher in Alcohol.Use.Disorder	-0.100013	0.455715	Not significant	-0.0843167	0.455095	Not significant	0.0598021	0.761834	Not significant	0.196551	0.179714	Not significant
CBL	P22681	0.260097	0.0666581	Not significant	-0.0104429	0.88439	Not significant	NA	NA	NA	0.0555012	0.696335	Not significant	-0.0190461	0.871812	Not significant	-0.166274	0.0683776	Not significant
CBLN1	P23435	NA	NA	NA	NA	NA	NA	0.292506	0.207858	Not significant	NA	NA	NA	NA	NA	NA	0.560107	0.0479514	Higher in Alcohol.Use.Disorder
CBR1	P16152	-0.082301	0.583177	Not significant	0.141423	0.254483	Not significant	-0.136762	0.312323	Not significant	-0.0403413	0.728349	Not significant	0.110021	0.276602	Not significant	0.169146	0.125413	Not significant
CBR3	O75828	-0.0512681	0.859322	Not significant	0.108612	0.431325	Not significant	0.0832798	0.638403	Not significant	0.139052	0.388851	Not significant	0.138307	0.27429	Not significant	0.0470372	0.784961	Not significant
CBS	P35520	0.0383001	0.868155	Not significant	-0.085128	0.544767	Not significant	0.206664	0.406122	Not significant	-0.0276566	0.87914	Not significant	-0.0258474	0.889606	Not significant	-0.0615303	0.746094	Not significant
CBX1	P83916	NA	NA	NA	NA	NA	NA	0.0455833	0.872257	Not significant	-0.0705529	0.746847	Not significant	0.00587323	0.977054	Not significant	-0.00177062	0.987832	Not significant
CBX3	Q13185	-0.182079	0.177144	Not significant	0.0405553	0.594502	Not significant	-0.0466266	0.707057	Not significant	-0.0611143	0.731158	Not significant	-0.00946062	0.950911	Not significant	-0.0629202	0.560348	Not significant
CBX5	P45973	NA	NA	NA	NA	NA	NA	-0.146887	0.652506	Not significant	0.145283	0.267298	Not significant	NA	NA	NA	NA	NA	NA
CC2D1A	Q6P1N0	0.0977388	0.477903	Not significant	-0.0790059	0.571695	Not significant	0.113653	0.234762	Not significant	0.060894	0.660087	Not significant	0.0554912	0.663027	Not significant	-0.000700382	0.994466	Not significant
CC2D1B	Q5T0F9	-0.202278	0.053255	Not significant	0.0184044	0.873598	Not significant	-0.0768417	0.453443	Not significant	-0.19506	0.0961819	Not significant	0.0134951	0.885701	Not significant	-0.0191121	0.826556	Not significant
CCAR1	Q8IX12	NA	NA	NA	0.126768	0.229665	Not significant	NA	NA	NA	0.103902	0.486538	Not significant	-0.19944	0.109101	Not significant	-0.00433187	0.965557	Not significant
CCAR2	Q8N163	0.0828442	0.47367	Not significant	-0.0196298	0.833876	Not significant	0.224866	0.0661237	Not significant	-0.0484052	0.579131	Not significant	-0.00162741	0.984032	Not significant	0.0136528	0.911273	Not significant
CCDC115	Q96NT0	0.303243	0.244463	Not significant	NA	NA	NA	NA	NA	NA	-0.228813	0.29532	Not significant	0.0194799	0.937161	Not significant	-0.162401	0.283577	Not significant
CCDC12	Q8WUD4	NA	NA	NA	NA	NA	NA	-0.321725	0.00396896	Higher in Control	NA	NA	NA	NA	NA	NA	NA	NA	NA
CCDC124	Q96CT7	-0.0833724	0.501232	Not significant	-0.0694571	0.598848	Not significant	-0.16503	0.187302	Not significant	-0.147886	0.41924	Not significant	-0.0910287	0.313777	Not significant	-0.0890438	0.49983	Not significant
CCDC127	Q96BQ5	0.154159	0.359759	Not significant	0.111018	0.419771	Not significant	0.151452	0.354381	Not significant	0.298059	0.0744429	Not significant	0.0655658	0.572346	Not significant	-0.0992083	0.257479	Not significant
CCDC136	Q96JN2	0.118633	0.322402	Not significant	0.0327139	0.730853	Not significant	0.765761	0.0118018	Higher in Alcohol.Use.Disorder	0.0288354	0.811803	Not significant	0.0162285	0.842943	Not significant	-0.18357	0.351168	Not significant
CCDC177	Q9NQR7	0.320626	0.132988	Not significant	-0.15351	0.305728	Not significant	0.292259	0.0645746	Not significant	-0.0344202	0.728356	Not significant	0.224089	0.0812479	Not significant	0.00656636	0.960105	Not significant
CCDC22	O60826	-0.160075	0.105191	Not significant	0.0172934	0.903274	Not significant	0.0752328	0.491809	Not significant	0.162084	0.264964	Not significant	0.0969446	0.452118	Not significant	-0.0125775	0.915788	Not significant
CCDC25	Q86WR0	NA	NA	NA	NA	NA	NA	NA	NA	NA	NA	NA	NA	NA	NA	NA	-0.000118678	0.999022	Not significant
CCDC28A	Q8IWP9	NA	NA	NA	NA	NA	NA	NA	NA	NA	NA	NA	NA	0.0891358	0.433262	Not significant	-0.0333457	0.845381	Not significant
CCDC43	Q96MW1	0.527135	0.000686327	Higher in Alcohol.Use.Disorder	0.169122	0.175468	Not significant	-0.093837	0.564202	Not significant	-0.190447	0.180386	Not significant	-0.154294	0.264109	Not significant	0.249858	0.208964	Not significant
CCDC47	Q96A33	0.344839	0.143195	Not significant	0.121261	0.219946	Not significant	0.164479	0.342346	Not significant	-0.0339076	0.760081	Not significant	0.038931	0.678618	Not significant	0.234914	0.0383548	Higher in Alcohol.Use.Disorder
CCDC50	Q8IVM0	0.194697	0.305909	Not significant	0.590969	0.024522	Higher in Alcohol.Use.Disorder	0.0603927	0.774617	Not significant	0.783372	0.00647662	Higher in Alcohol.Use.Disorder	0.407269	0.0300645	Higher in Alcohol.Use.Disorder	-0.0830138	0.532783	Not significant
CCDC51	Q96ER9	-0.318852	0.0126008	Higher in Control	-0.134856	0.60483	Not significant	-0.0182907	0.906159	Not significant	-0.220696	0.0699479	Not significant	-0.109121	0.479099	Not significant	-0.453717	0.0288476	Higher in Control
CCDC6	Q16204	0.549638	0.000393021	Higher in Alcohol.Use.Disorder	0.0606894	0.527486	Not significant	-0.0410913	0.77513	Not significant	0.0140809	0.914864	Not significant	-0.0750133	0.46833	Not significant	-0.0247722	0.856301	Not significant
CCDC61	Q9Y6R9	-0.00854863	0.949411	Not significant	0.0662775	0.624814	Not significant	NA	NA	NA	NA	NA	NA	NA	NA	NA	NA	NA	NA
CCDC8	Q9H0W5	NA	NA	NA	NA	NA	NA	NA	NA	NA	NA	NA	NA	NA	NA	NA	0.521638	0.0869427	Not significant
CCDC85A	Q96PX6	0.396293	0.0119178	Higher in Alcohol.Use.Disorder	NA	NA	NA	-0.161573	0.526599	Not significant	-0.265502	0.12381	Not significant	0.142444	0.558334	Not significant	NA	NA	NA
CCDC85B	Q15834	NA	NA	NA	0.135012	0.380918	Not significant	NA	NA	NA	NA	NA	NA	NA	NA	NA	NA	NA	NA
CCDC88A	Q3V6T2	0.214041	0.0746869	Not significant	0.013309	0.867872	Not significant	0.0373226	0.716861	Not significant	-0.09691	0.33183	Not significant	-0.0385966	0.666259	Not significant	0.085331	0.339445	Not significant
CCDC88B	A6NC98	-0.23344	0.153881	Not significant	-0.00052111	0.997135	Not significant	NA	NA	NA	0.14208	0.663738	Not significant	NA	NA	NA	NA	NA	NA
CCDC88C	Q9P219	NA	NA	NA	NA	NA	NA	NA	NA	NA	-0.358285	0.0674428	Not significant	NA	NA	NA	NA	NA	NA
CCDC9	Q9Y3X0	0.156256	0.351003	Not significant	-0.182561	0.123827	Not significant	-0.131389	0.200092	Not significant	-0.187087	0.431203	Not significant	-0.158921	0.0802728	Not significant	NA	NA	NA
CCDC90B	Q9GZT6	0.379663	0.00291124	Higher in Alcohol.Use.Disorder	0.231885	0.0928497	Not significant	-0.0162189	0.891093	Not significant	0.474992	0.0173694	Higher in Alcohol.Use.Disorder	0.207971	0.151804	Not significant	0.30081	0.0454397	Higher in Alcohol.Use.Disorder
CCDC91	Q7Z6B0	-0.144072	0.312998	Not significant	-0.00894694	0.939263	Not significant	-0.0798269	0.534282	Not significant	-0.229133	0.031669	Higher in Control	-0.113744	0.382552	Not significant	-0.238818	0.0758794	Not significant
CCDC92	Q53HC0	-0.0855246	0.619406	Not significant	-0.227279	0.252458	Not significant	-0.0019083	0.992233	Not significant	-0.143516	0.18677	Not significant	-0.308402	0.00172529	Higher in Control	-0.234263	0.0469917	Higher in Control
CCDC93	Q567U6	-0.0842342	0.549141	Not significant	0.0196606	0.859998	Not significant	0.0288339	0.788827	Not significant	0.129482	0.286038	Not significant	0.21977	0.222198	Not significant	0.123864	0.59461	Not significant
CCK	P06307	NA	NA	NA	-0.103753	0.533466	Not significant	0.889638	0.182243	Not significant	-0.233658	0.337863	Not significant	-0.156572	0.42691	Not significant	0.233713	0.0857631	Not significant
CCM2	Q9BSQ5	-0.297289	0.0372915	Higher in Control	-0.171451	0.232562	Not significant	-0.143682	0.185334	Not significant	-0.0116991	0.925725	Not significant	-0.13121	0.381647	Not significant	0.0605886	0.778208	Not significant
CCNY	Q8ND76	0.111316	0.362533	Not significant	-0.219736	0.0627034	Not significant	-0.0675346	0.660808	Not significant	-0.395892	0.0190733	Higher in Control	-0.267318	0.0775319	Not significant	-0.0458278	0.680952	Not significant
CCNYL1	Q8N7R7	-0.0883562	0.571292	Not significant	-0.144359	0.0895613	Not significant	NA	NA	NA	-0.0440299	0.70049	Not significant	0.030556	0.767068	Not significant	-0.0731852	0.350952	Not significant
CCP110	O43303	-0.212246	0.0647966	Not significant	0.0988185	0.280392	Not significant	0.0660052	0.726075	Not significant	0.0695931	0.51061	Not significant	-0.00402842	0.969671	Not significant	-0.134238	0.494592	Not significant
CCS	O14618	0.0889825	0.452063	Not significant	-0.0341715	0.742836	Not significant	0.105546	0.550009	Not significant	-0.137948	0.426186	Not significant	0.0573921	0.7101	Not significant	0.265011	0.0749919	Not significant
CCSMST1	Q4G0I0	NA	NA	NA	NA	NA	NA	NA	NA	NA	0.414655	0.0114114	Higher in Alcohol.Use.Disorder	-0.0964099	0.453236	Not significant	0.456291	0.0486097	Higher in Alcohol.Use.Disorder
CCT2	P78371	-0.0354414	0.642873	Not significant	-0.0680432	0.283934	Not significant	-0.0483314	0.527695	Not significant	-0.125465	0.116676	Not significant	-0.0407712	0.516329	Not significant	-0.0763652	0.366212	Not significant
CCT3	P49368	-0.0142225	0.864447	Not significant	-0.0116969	0.877976	Not significant	-0.0517253	0.527882	Not significant	-0.134196	0.0844782	Not significant	-0.0754765	0.338898	Not significant	-0.145094	0.0908588	Not significant
CCT4	P50991	-0.0615415	0.406637	Not significant	-0.0996702	0.243521	Not significant	-0.0969624	0.292493	Not significant	-0.0360595	0.732472	Not significant	-0.0609152	0.531225	Not significant	-0.0172367	0.818204	Not significant
CCT5	P48643	-0.0237612	0.804112	Not significant	-0.0869348	0.119211	Not significant	-0.0909324	0.240329	Not significant	-0.0925868	0.305763	Not significant	-0.0806264	0.282607	Not significant	-0.0665291	0.420023	Not significant
CCT6A	P40227	-0.0926969	0.270875	Not significant	-0.0640872	0.377062	Not significant	-0.0519674	0.443246	Not significant	-0.0362879	0.685361	Not significant	-0.106744	0.15928	Not significant	-0.141642	0.143023	Not significant
CCT7	Q99832	-0.242392	0.00919945	Higher in Control	-0.105701	0.12402	Not significant	-0.0528002	0.450661	Not significant	0.0101641	0.913874	Not significant	-0.141176	0.140228	Not significant	-0.212211	0.0808319	Not significant
CCT8	P50990	0.300207	0.0186003	Higher in Alcohol.Use.Disorder	-0.120536	0.15584	Not significant	-0.162303	0.108113	Not significant	-0.200904	0.0257007	Higher in Control	-0.12928	0.0874566	Not significant	-0.00501746	0.967297	Not significant
CCZ1B	P86790	0.20569	0.355276	Not significant	0.129541	0.321358	Not significant	0.0111765	0.940531	Not significant	0.131662	0.542279	Not significant	0.181566	0.176276	Not significant	0.233667	0.106077	Not significant
CD109	Q6YHK3	0.204045	0.238244	Not significant	0.252642	0.0139239	Higher in Alcohol.Use.Disorder	0.209257	0.192557	Not significant	0.216317	0.218902	Not significant	0.16607	0.341391	Not significant	0.197869	0.303399	Not significant
CD14	P08571	0.0941609	0.575576	Not significant	0.000986243	0.993592	Not significant	-0.131855	0.561394	Not significant	0.263131	0.138437	Not significant	-0.0770705	0.744233	Not significant	-0.0137918	0.93878	Not significant
CD200	P41217	NA	NA	NA	-0.03947	0.869377	Not significant	NA	NA	NA	NA	NA	NA	NA	NA	NA	0.0377421	0.90869	Not significant
CD2BP2	O95400	NA	NA	NA	NA	NA	NA	NA	NA	NA	0.0992146	0.363591	Not significant	NA	NA	NA	NA	NA	NA
CD38	P28907	-0.315096	0.148992	Not significant	-0.125559	0.542421	Not significant	-0.0895035	0.746032	Not significant	-0.501081	0.0309978	Higher in Control	-0.45452	0.0645969	Not significant	-0.299602	0.142404	Not significant
CD44	P16070	NA	NA	NA	0.319964	0.20316	Not significant	-0.00430274	0.986133	Not significant	0.0173003	0.931302	Not significant	0.461396	0.0482661	Higher in Alcohol.Use.Disorder	0.554965	0.116158	Not significant
CD47	Q08722	0.0564149	0.794162	Not significant	0.140573	0.568525	Not significant	0.165022	0.497725	Not significant	-0.466336	0.121248	Not significant	-0.206572	0.330448	Not significant	0.181008	0.231007	Not significant
CD5L	O43866	NA	NA	NA	NA	NA	NA	NA	NA	NA	NA	NA	NA	0.159323	0.615434	Not significant	NA	NA	NA
CD74	P04233	NA	NA	NA	NA	NA	NA	NA	NA	NA	NA	NA	NA	NA	NA	NA	-0.0857215	0.461124	Not significant
CD81	P60033	NA	NA	NA	NA	NA	NA	NA	NA	NA	NA	NA	NA	NA	NA	NA	0.52141	0.159703	Not significant
CD82	P27701	NA	NA	NA	0.262676	0.186681	Not significant	-0.161752	0.493223	Not significant	-0.0698055	0.732294	Not significant	0.127131	0.336198	Not significant	0.337824	0.156087	Not significant
CD9	P21926	-0.583582	0.0258166	Higher in Control	-0.0738643	0.779188	Not significant	-0.636393	0.0305837	Higher in Control	-0.0685338	0.839668	Not significant	-0.162291	0.500228	Not significant	0.162183	0.716844	Not significant
CD99	P14209	NA	NA	NA	NA	NA	NA	-0.252754	0.598797	Not significant	NA	NA	NA	NA	NA	NA	0.431532	0.305141	Not significant
CD99L2	Q8TCZ2	-0.0516186	0.860404	Not significant	0.0599167	0.864059	Not significant	0.119613	0.566559	Not significant	-0.400418	0.179218	Not significant	-0.126126	0.568527	Not significant	-0.172795	0.545461	Not significant
CDC16	Q13042	NA	NA	NA	NA	NA	NA	NA	NA	NA	NA	NA	NA	NA	NA	NA	-0.242623	0.244912	Not significant
CDC23	Q9UJX2	NA	NA	NA	NA	NA	NA	NA	NA	NA	-0.0970003	0.475021	Not significant	NA	NA	NA	NA	NA	NA
CDC34	P49427	NA	NA	NA	-0.154882	0.107166	Not significant	0.0289631	0.823966	Not significant	NA	NA	NA	NA	NA	NA	-0.0171629	0.894625	Not significant
CDC37	Q16543	0.0237132	0.847354	Not significant	-0.0465708	0.662338	Not significant	-0.13928	0.254193	Not significant	-0.169389	0.267938	Not significant	-0.118762	0.398099	Not significant	-0.0908374	0.513801	Not significant
CDC37L1	Q7L3B6	NA	NA	NA	NA	NA	NA	-0.0515773	0.612185	Not significant	NA	NA	NA	NA	NA	NA	-0.0430126	0.653928	Not significant
CDC42	P60953	-0.473745	0.00667875	Higher in Control	-0.110958	0.546673	Not significant	-0.12289	0.547512	Not significant	-0.446853	0.0224479	Higher in Control	-0.546072	0.00807621	Higher in Control	-0.0984759	0.579342	Not significant
CDC42BPA	Q5VT25	-0.0662512	0.482594	Not significant	-0.0509756	0.558223	Not significant	0.120352	0.267552	Not significant	0.0328485	0.693668	Not significant	-0.0973985	0.414594	Not significant	-0.101525	0.414636	Not significant
CDC42BPB	Q9Y5S2	0.0270154	0.734243	Not significant	0.0896492	0.233928	Not significant	0.0258001	0.815905	Not significant	0.175299	0.0340153	Higher in Alcohol.Use.Disorder	0.0881265	0.219846	Not significant	-0.0737103	0.418919	Not significant
CDC42BPG	Q6DT37	NA	NA	NA	0.128711	0.353688	Not significant	NA	NA	NA	NA	NA	NA	NA	NA	NA	NA	NA	NA
CDC42EP1	Q00587	NA	NA	NA	0.290321	0.15007	Not significant	-0.136259	0.745604	Not significant	0.119721	0.721386	Not significant	-0.193981	0.535222	Not significant	0.181947	0.51184	Not significant
CDC42EP2	O14613	NA	NA	NA	NA	NA	NA	-0.10084	0.299479	Not significant	NA	NA	NA	NA	NA	NA	NA	NA	NA
CDC42EP4	Q9H3Q1	0.208055	0.414471	Not significant	0.159482	0.328696	Not significant	0.264759	0.229685	Not significant	-0.12102	0.778443	Not significant	0.0571778	0.78569	Not significant	-0.0387693	0.82051	Not significant
CDC5L	Q99459	NA	NA	NA	0.0338389	0.868328	Not significant	0.104959	0.52667	Not significant	-0.00902015	0.967246	Not significant	-0.197165	0.246585	Not significant	NA	NA	NA
CDC73	Q6P1J9	-0.193241	0.29167	Not significant	0.264083	0.178359	Not significant	NA	NA	NA	NA	NA	NA	0.00281043	0.978388	Not significant	NA	NA	NA
CDH10	Q9Y6N8	0.0239106	0.80871	Not significant	0.00468658	0.979919	Not significant	0.511587	0.00514884	Higher in Alcohol.Use.Disorder	0.0793127	0.630351	Not significant	0.115475	0.247808	Not significant	-0.0890117	0.56697	Not significant
CDH11	P55287	-0.246399	0.104785	Not significant	-0.123582	0.197777	Not significant	-0.0246871	0.854498	Not significant	-0.138205	0.305088	Not significant	0.0287487	0.816445	Not significant	0.188838	0.184486	Not significant
CDH13	P55290	0.380249	0.0821786	Not significant	0.11302	0.508918	Not significant	0.691541	0.032477	Higher in Alcohol.Use.Disorder	0.280278	0.250706	Not significant	0.0553816	0.784425	Not significant	0.133099	0.357422	Not significant
CDH18	Q13634	NA	NA	NA	NA	NA	NA	0.148211	0.119958	Not significant	0.0252941	0.900118	Not significant	0.179325	0.358352	Not significant	NA	NA	NA
CDH2	P19022	0.344382	0.0671599	Not significant	-0.0257581	0.855703	Not significant	0.231312	0.247115	Not significant	-0.269247	0.130077	Not significant	-0.210537	0.203993	Not significant	0.123962	0.426523	Not significant
CDH20	Q9HBT6	0.405248	0.017447	Higher in Alcohol.Use.Disorder	0.131849	0.40823	Not significant	0.0648946	0.64842	Not significant	0.0820173	0.646867	Not significant	-0.0763031	0.541129	Not significant	0.212786	0.118625	Not significant
CDH23	Q9H251	NA	NA	NA	NA	NA	NA	NA	NA	NA	NA	NA	NA	NA	NA	NA	-0.126425	0.332746	Not significant
CDH4	P55283	0.223495	0.0651705	Not significant	NA	NA	NA	NA	NA	NA	0.341396	0.0690618	Not significant	NA	NA	NA	NA	NA	NA
CDH5	P33151	NA	NA	NA	NA	NA	NA	NA	NA	NA	0.118249	0.166834	Not significant	NA	NA	NA	NA	NA	NA
CDH6	P55285	NA	NA	NA	NA	NA	NA	NA	NA	NA	-0.0337931	0.679993	Not significant	NA	NA	NA	0.265787	0.11604	Not significant
CDH9	Q9ULB4	NA	NA	NA	-0.0111387	0.930509	Not significant	NA	NA	NA	NA	NA	NA	0.302658	0.0734157	Not significant	NA	NA	NA
CDIPT	O14735	0.0945328	0.545117	Not significant	-0.114745	0.583946	Not significant	0.245503	0.113564	Not significant	-0.0764978	0.473366	Not significant	-0.0625017	0.674291	Not significant	0.244239	0.0961633	Not significant
CDK14	O94921	0.00101208	0.992986	Not significant	-0.0854467	0.416117	Not significant	-0.0811222	0.550822	Not significant	-0.27382	0.0284667	Higher in Control	-0.159901	0.0834442	Not significant	-0.299354	0.0264404	Higher in Control
CDK16	Q00536	-0.0238527	0.873892	Not significant	-0.2749	0.0049926	Higher in Control	-0.000666162	0.994956	Not significant	-0.34837	0.0159719	Higher in Control	-0.221353	0.102076	Not significant	0.115117	0.21218	Not significant
CDK17	Q00537	NA	NA	NA	0.0757031	0.380612	Not significant	NA	NA	NA	-0.213142	0.172717	Not significant	NA	NA	NA	NA	NA	NA
CDK18	Q07002	-0.0744826	0.539877	Not significant	0.161728	0.288564	Not significant	-0.188427	0.166567	Not significant	0.120863	0.216392	Not significant	0.118538	0.174881	Not significant	0.190882	0.0873093	Not significant
CDK5	Q00535	0.391397	0.0970957	Not significant	-0.16593	0.47158	Not significant	-0.294387	0.0796131	Not significant	-0.294094	0.164179	Not significant	-0.211489	0.38365	Not significant	-0.057153	0.784731	Not significant
CDK5RAP3	Q96JB5	-0.193822	0.263783	Not significant	-0.0741423	0.470294	Not significant	0.151608	0.242104	Not significant	0.19015	0.1086	Not significant	0.124934	0.386861	Not significant	0.0688525	0.546974	Not significant
CDK7	P50613	NA	NA	NA	NA	NA	NA	NA	NA	NA	0.432879	0.0943746	Not significant	NA	NA	NA	NA	NA	NA
CDKL5	O76039	NA	NA	NA	NA	NA	NA	NA	NA	NA	-0.100319	0.515539	Not significant	-0.167123	0.265725	Not significant	NA	NA	NA
CDKN1B	P46527	NA	NA	NA	0.208701	0.242789	Not significant	-0.186096	0.613245	Not significant	NA	NA	NA	-0.302557	0.164115	Not significant	-0.131403	0.402996	Not significant
CDKN2C	P42773	NA	NA	NA	NA	NA	NA	NA	NA	NA	NA	NA	NA	NA	NA	NA	0.0428072	0.822048	Not significant
CDKN2D	P55273	0.107181	0.484012	Not significant	0.0568777	0.581567	Not significant	NA	NA	NA	NA	NA	NA	0.194436	0.25664	Not significant	-0.284131	0.128403	Not significant
CDR2L	Q86X02	NA	NA	NA	NA	NA	NA	0.140141	0.250794	Not significant	0.377001	0.13714	Not significant	0.213598	0.206111	Not significant	0.00251981	0.984053	Not significant
CDS1	Q92903	NA	NA	NA	NA	NA	NA	NA	NA	NA	-0.221066	0.381258	Not significant	NA	NA	NA	-0.0825794	0.737804	Not significant
CDS2	O95674	0.699003	0.0765056	Not significant	-0.106381	0.619704	Not significant	0.131448	0.455209	Not significant	-0.559218	0.0867575	Not significant	0.065979	0.809286	Not significant	0.151584	0.444014	Not significant
CDSN	Q15517	-0.405308	0.244131	Not significant	0.14001	0.74951	Not significant	NA	NA	NA	NA	NA	NA	0.104861	0.45311	Not significant	-0.144879	0.354717	Not significant
CDV3	Q9UKY7	NA	NA	NA	-0.0319174	0.826679	Not significant	-0.17128	0.479532	Not significant	-0.369062	0.354096	Not significant	-0.205203	0.344912	Not significant	0.187414	0.20567	Not significant
CELF1	Q92879	-0.271474	0.0225197	Higher in Control	-0.080246	0.552386	Not significant	0.275265	0.320381	Not significant	-0.311459	0.0767633	Not significant	-0.0939471	0.516333	Not significant	-0.0546087	0.739399	Not significant
CELF2	O95319	NA	NA	NA	-0.0885559	0.746803	Not significant	NA	NA	NA	-0.211521	0.444105	Not significant	0.111488	0.571172	Not significant	NA	NA	NA
CELF4	Q9BZC1	NA	NA	NA	0.0458145	0.851209	Not significant	NA	NA	NA	0.156593	0.188664	Not significant	-0.233589	0.262789	Not significant	NA	NA	NA
CELF6	Q96J87	NA	NA	NA	NA	NA	NA	-0.11928	0.777616	Not significant	NA	NA	NA	NA	NA	NA	NA	NA	NA
CELSR2	Q9HCU4	0.129193	0.457128	Not significant	-0.0614211	0.678455	Not significant	0.100834	0.557118	Not significant	0.120345	0.361458	Not significant	0.0570652	0.516155	Not significant	0.0943834	0.592459	Not significant
CEND1	Q8N111	0.24007	0.0843927	Not significant	-0.414551	0.0284086	Higher in Control	-0.0874326	0.678092	Not significant	-0.196799	0.31946	Not significant	-0.261755	0.0752568	Not significant	-0.349207	0.0748879	Not significant
CENPE	Q02224	NA	NA	NA	0.034154	0.866829	Not significant	NA	NA	NA	NA	NA	NA	NA	NA	NA	NA	NA	NA
CENPV	Q7Z7K6	0.255224	0.136986	Not significant	0.0011204	0.994651	Not significant	NA	NA	NA	0.0721698	0.81274	Not significant	0.256547	0.447492	Not significant	0.715986	0.010006	Higher in Alcohol.Use.Disorder
CEP170	Q5SW79	-0.00198254	0.988195	Not significant	-0.148116	0.19634	Not significant	-0.123709	0.219007	Not significant	-0.221004	0.0541024	Not significant	-0.083905	0.337408	Not significant	0.0323522	0.804064	Not significant
CEP170B	Q9Y4F5	0.0803045	0.418963	Not significant	-0.157965	0.0844409	Not significant	-0.0569813	0.518196	Not significant	-0.244899	0.0193336	Higher in Control	-0.0507329	0.567688	Not significant	-0.0631564	0.520616	Not significant
CEP250	Q9BV73	NA	NA	NA	NA	NA	NA	NA	NA	NA	NA	NA	NA	NA	NA	NA	0.0009837	0.996549	Not significant
CEP41	Q9BYV8	-0.084072	0.681213	Not significant	-0.00419724	0.973657	Not significant	-0.125004	0.357708	Not significant	-0.11915	0.371642	Not significant	0.108152	0.391607	Not significant	-0.253871	0.13649	Not significant
CEP97	Q8IW35	-0.037614	0.833027	Not significant	0.0181807	0.943308	Not significant	NA	NA	NA	-0.0986754	0.618368	Not significant	0.0247862	0.861833	Not significant	-0.0536985	0.585922	Not significant
CERS2	Q96G23	NA	NA	NA	NA	NA	NA	-0.177512	0.0861719	Not significant	0.0146644	0.952431	Not significant	0.0238255	0.810213	Not significant	0.217277	0.488119	Not significant
CES1	P23141	0.220579	0.337379	Not significant	0.162511	0.434076	Not significant	NA	NA	NA	0.849647	0.280126	Not significant	NA	NA	NA	-0.164279	0.548774	Not significant
CETN2	P41208	0.266722	0.0375739	Higher in Alcohol.Use.Disorder	-0.00121782	0.988203	Not significant	0.0436198	0.771961	Not significant	-0.211408	0.163088	Not significant	0.0367514	0.701435	Not significant	-0.1597	0.369238	Not significant
CFAP20	Q9Y6A4	0.22516	0.150195	Not significant	-0.309742	0.175219	Not significant	-0.475249	0.145294	Not significant	-0.172558	0.124209	Not significant	-0.114414	0.434248	Not significant	0.280658	0.391475	Not significant
CFAP36	Q96G28	NA	NA	NA	NA	NA	NA	NA	NA	NA	NA	NA	NA	NA	NA	NA	0.0887649	0.584103	Not significant
CFB	P00751	-0.0063003	0.977902	Not significant	NA	NA	NA	NA	NA	NA	0.0717765	0.803535	Not significant	NA	NA	NA	0.248527	0.236903	Not significant
CFH	P08603	NA	NA	NA	0.443845	0.0726527	Not significant	0.320847	0.128613	Not significant	-0.0118696	0.97024	Not significant	0.0400063	0.844513	Not significant	0.418236	0.163519	Not significant
CFL1	P23528	-0.135029	0.395158	Not significant	-0.0135414	0.954346	Not significant	-0.0861288	0.662324	Not significant	-0.475102	0.154409	Not significant	-0.180204	0.375691	Not significant	-0.0422841	0.836219	Not significant
CFL2	Q9Y281	0.768873	0.0723762	Not significant	0.211169	0.302778	Not significant	-0.390469	0.129183	Not significant	-0.0373431	0.860181	Not significant	0.317562	0.0437072	Higher in Alcohol.Use.Disorder	0.628346	0.0909174	Not significant
CGN	Q9P2M7	NA	NA	NA	NA	NA	NA	-0.0231355	0.89656	Not significant	0.00546662	0.970056	Not significant	NA	NA	NA	NA	NA	NA
CGNL1	Q0VF96	1.18161	7.79507e-05	Higher in Alcohol.Use.Disorder	0.185185	0.376533	Not significant	0.187855	0.248448	Not significant	0.490066	0.0576553	Not significant	0.373798	0.260253	Not significant	0.0844798	0.618196	Not significant
CGREF1	Q99674	NA	NA	NA	0.0661542	0.524062	Not significant	NA	NA	NA	-0.0736375	0.740623	Not significant	0.0488472	0.80889	Not significant	-0.053612	0.865036	Not significant
CHADL	Q6NUI6	NA	NA	NA	-0.0119235	0.939449	Not significant	-0.119691	0.519082	Not significant	0.231161	0.392172	Not significant	0.133098	0.354091	Not significant	0.00794516	0.958347	Not significant
CHAT	P28329	NA	NA	NA	NA	NA	NA	NA	NA	NA	-0.219226	0.110025	Not significant	NA	NA	NA	NA	NA	NA
CHCHD3	Q9NX63	0.190245	0.179747	Not significant	0.201941	0.0320606	Higher in Alcohol.Use.Disorder	0.237726	0.0914478	Not significant	0.0146419	0.862901	Not significant	0.142244	0.0957858	Not significant	0.217388	0.0528179	Not significant
CHCHD4	Q8N4Q1	NA	NA	NA	-0.122992	0.589532	Not significant	0.448543	0.0488229	Higher in Alcohol.Use.Disorder	-0.0395977	0.830593	Not significant	-0.0418902	0.709674	Not significant	-0.0543069	0.830879	Not significant
CHCHD6	Q9BRQ6	0.472793	0.0453453	Higher in Alcohol.Use.Disorder	-0.107755	0.361943	Not significant	-0.0750768	0.636585	Not significant	-0.357234	0.0466584	Higher in Control	-0.286725	0.0372843	Higher in Control	0.00606784	0.957504	Not significant
CHD3	Q12873	NA	NA	NA	-0.104099	0.550432	Not significant	NA	NA	NA	-0.089256	0.276128	Not significant	NA	NA	NA	NA	NA	NA
CHD4	Q14839	NA	NA	NA	0.182169	0.141289	Not significant	-0.0189808	0.934595	Not significant	-0.192716	0.351126	Not significant	0.00366743	0.970823	Not significant	0.0642168	0.726666	Not significant
CHDH	Q8NE62	0.499602	0.00331987	Higher in Alcohol.Use.Disorder	0.485881	0.0116776	Higher in Alcohol.Use.Disorder	0.573531	0.0103953	Higher in Alcohol.Use.Disorder	0.601613	0.00670133	Higher in Alcohol.Use.Disorder	0.761626	0.00104769	Higher in Alcohol.Use.Disorder	0.359378	0.0489983	Higher in Alcohol.Use.Disorder
CHERP	Q8IWX8	-0.119477	0.264951	Not significant	0.0576653	0.54638	Not significant	0.176334	0.204448	Not significant	-0.290138	0.0535602	Not significant	-0.0541726	0.677809	Not significant	NA	NA	NA
CHGA	P10645	-0.0894458	0.609755	Not significant	0.0636423	0.752876	Not significant	0.235522	0.199466	Not significant	-0.475581	0.012793	Higher in Control	-0.089696	0.47565	Not significant	-0.0570367	0.803469	Not significant
CHGB	P05060	0.352444	0.028784	Higher in Alcohol.Use.Disorder	0.143471	0.364829	Not significant	0.238596	0.22287	Not significant	-0.152125	0.433295	Not significant	0.00550544	0.963186	Not significant	0.199364	0.156094	Not significant
CHI3L1	P36222	1.88021	0.00199043	Higher in Alcohol.Use.Disorder	1.09726	0.00859478	Higher in Alcohol.Use.Disorder	0.688358	0.264421	Not significant	0.971472	0.0127551	Higher in Alcohol.Use.Disorder	1.36506	0.0171397	Higher in Alcohol.Use.Disorder	0.741238	0.124934	Not significant
CHID1	Q9BWS9	-0.202222	0.115867	Not significant	-0.0507015	0.657961	Not significant	0.194522	0.123518	Not significant	0.221391	0.0757658	Not significant	0.208957	0.0574386	Not significant	0.0460279	0.760086	Not significant
CHKB	Q9Y259	-0.210739	0.241679	Not significant	NA	NA	NA	-0.147874	0.409215	Not significant	-0.342073	0.0954435	Not significant	-0.0330008	0.698485	Not significant	-0.00856577	0.96609	Not significant
CHL1	O00533	0.352911	0.172173	Not significant	-0.109284	0.40384	Not significant	0.0708311	0.483116	Not significant	-0.23976	0.189837	Not significant	0.0623763	0.596131	Not significant	-0.136246	0.246406	Not significant
CHM	P24386	0.0634833	0.719405	Not significant	-0.12873	0.149835	Not significant	0.201265	0.126037	Not significant	-0.194093	0.0288707	Higher in Control	0.157882	0.20811	Not significant	0.187102	0.198143	Not significant
CHMP1A	Q9HD42	-0.00934874	0.965724	Not significant	-0.16113	0.338963	Not significant	0.197576	0.23398	Not significant	-0.117966	0.550217	Not significant	-0.0590253	0.683234	Not significant	0.13487	0.31972	Not significant
CHMP1B	Q7LBR1	-0.23039	0.117411	Not significant	-0.0241679	0.865728	Not significant	0.00814489	0.941859	Not significant	-0.106003	0.544009	Not significant	0.0917711	0.577306	Not significant	0.113277	0.449054	Not significant
CHMP2A	O43633	0.208535	0.0624761	Not significant	-0.0238923	0.827653	Not significant	-0.170187	0.112461	Not significant	-0.356618	0.00728004	Higher in Control	-0.0318854	0.74645	Not significant	-0.0313616	0.787214	Not significant
CHMP2B	Q9UQN3	NA	NA	NA	0.0932701	0.513187	Not significant	-0.376822	0.117196	Not significant	-0.31911	0.0404192	Higher in Control	-0.376067	0.0220437	Higher in Control	-0.0228332	0.914231	Not significant
CHMP3	Q9Y3E7	-0.315452	0.0433434	Higher in Control	0.0459349	0.665605	Not significant	-0.0332554	0.857305	Not significant	-0.210737	0.0315022	Higher in Control	-0.0699289	0.528463	Not significant	0.156627	0.400789	Not significant
CHMP4A	Q9BY43	-0.240797	0.119049	Not significant	0.130434	0.229691	Not significant	0.0419138	0.785926	Not significant	0.158771	0.388361	Not significant	0.290531	0.0699021	Not significant	0.0728349	0.563598	Not significant
CHMP4B	Q9H444	-0.206419	0.0237094	Higher in Control	-0.130142	0.174031	Not significant	-0.170139	0.112451	Not significant	-0.129319	0.310564	Not significant	-0.152365	0.0870167	Not significant	-0.05845	0.587971	Not significant
CHMP5	Q9NZZ3	NA	NA	NA	NA	NA	NA	-0.0155779	0.876514	Not significant	NA	NA	NA	-0.0841745	0.548003	Not significant	0.166885	0.210401	Not significant
CHMP6	Q96FZ7	-0.0368177	0.801511	Not significant	0.0583637	0.632811	Not significant	-0.0772188	0.551707	Not significant	-0.390658	0.00569684	Higher in Control	2.22585e-05	0.999844	Not significant	0.0487975	0.708946	Not significant
CHMP7	Q8WUX9	-0.112518	0.441261	Not significant	-0.143367	0.0900449	Not significant	-0.0327352	0.794808	Not significant	-0.230421	0.108579	Not significant	-0.152946	0.126121	Not significant	-0.183551	0.246379	Not significant
CHN1	P15882	-0.282204	0.0124703	Higher in Control	-0.285423	0.002675	Higher in Control	-0.186966	0.0371737	Higher in Control	-0.0494269	0.69052	Not significant	-0.0669324	0.651112	Not significant	-0.236427	0.0259521	Higher in Control
CHN2	P52757	-0.146996	0.453783	Not significant	-0.155779	0.256056	Not significant	0.1537	0.488684	Not significant	-0.208959	0.35225	Not significant	-0.0911612	0.66803	Not significant	0.173418	0.412789	Not significant
CHORDC1	Q9UHD1	-0.181106	0.14666	Not significant	-0.119262	0.269095	Not significant	-0.124772	0.432296	Not significant	-0.286067	0.0368665	Higher in Control	-0.226083	0.036758	Higher in Control	-0.0385191	0.809098	Not significant
CHP1	Q99653	-0.170655	0.231149	Not significant	-0.0117081	0.949927	Not significant	-0.0515956	0.762355	Not significant	0.358671	0.0712063	Not significant	0.0972999	0.517846	Not significant	-0.147759	0.221926	Not significant
CHRD	Q9H2X0	0.210193	0.131216	Not significant	NA	NA	NA	NA	NA	NA	NA	NA	NA	NA	NA	NA	NA	NA	NA
CHRM1	P11229	0.0518002	0.779142	Not significant	-0.102249	0.555547	Not significant	NA	NA	NA	-0.198185	0.504349	Not significant	NA	NA	NA	NA	NA	NA
CHRM4	P08173	NA	NA	NA	NA	NA	NA	NA	NA	NA	-0.208898	0.0584738	Not significant	NA	NA	NA	NA	NA	NA
CHRNA4	P43681	NA	NA	NA	NA	NA	NA	0.46402	0.00352471	Higher in Alcohol.Use.Disorder	NA	NA	NA	NA	NA	NA	NA	NA	NA
CHRNB2	P17787	NA	NA	NA	NA	NA	NA	NA	NA	NA	0.235254	0.034355	Higher in Alcohol.Use.Disorder	NA	NA	NA	0.21544	0.142084	Not significant
CHTF18	Q8WVB6	NA	NA	NA	NA	NA	NA	NA	NA	NA	NA	NA	NA	-0.143226	0.194059	Not significant	NA	NA	NA
CHTOP	Q9Y3Y2	NA	NA	NA	NA	NA	NA	NA	NA	NA	NA	NA	NA	0.377523	0.17755	Not significant	0.282674	0.0435964	Higher in Alcohol.Use.Disorder
CHUK	O15111	NA	NA	NA	NA	NA	NA	0.0433622	0.60592	Not significant	0.12521	0.357955	Not significant	NA	NA	NA	NA	NA	NA
CIAPIN1	Q6FI81	-0.244145	0.059849	Not significant	-0.151755	0.116448	Not significant	-0.123762	0.200526	Not significant	-0.305227	0.00485751	Higher in Control	-0.132506	0.249792	Not significant	-0.188935	0.15348	Not significant
CIB1	Q99828	0.264722	0.185296	Not significant	-0.0261065	0.872865	Not significant	-0.162857	0.289412	Not significant	-0.0406725	0.790549	Not significant	0.137075	0.363026	Not significant	0.00350354	0.979016	Not significant
CIC	Q96RK0	NA	NA	NA	NA	NA	NA	NA	NA	NA	NA	NA	NA	-0.00333011	0.973742	Not significant	NA	NA	NA
CIRBP	Q14011	0.0705342	0.65099	Not significant	0.111388	0.3337	Not significant	0.240515	0.218337	Not significant	0.0786487	0.721417	Not significant	0.0278928	0.86085	Not significant	0.179904	0.26247	Not significant
CISD1	Q9NZ45	0.244849	0.15512	Not significant	0.131493	0.546691	Not significant	0.0693613	0.669071	Not significant	-0.269766	0.201738	Not significant	-0.0874131	0.691255	Not significant	0.185401	0.407449	Not significant
CIT	O14578	0.220082	0.0380041	Higher in Alcohol.Use.Disorder	-0.146386	0.110819	Not significant	0.544973	0.00853524	Higher in Alcohol.Use.Disorder	0.000419943	0.996386	Not significant	0.0524387	0.494374	Not significant	-0.0704296	0.412996	Not significant
CKAP4	Q07065	0.0205298	0.847719	Not significant	0.175258	0.0469459	Higher in Alcohol.Use.Disorder	0.308378	0.00904247	Higher in Alcohol.Use.Disorder	0.0909034	0.49963	Not significant	0.1693	0.0298534	Higher in Alcohol.Use.Disorder	0.102989	0.379122	Not significant
CKAP5	Q14008	-0.118485	0.269325	Not significant	0.0292703	0.702857	Not significant	-0.0578923	0.569807	Not significant	-0.188733	0.053118	Not significant	0.00371832	0.955799	Not significant	0.0340089	0.669972	Not significant
CKB	P12277	-0.0370979	0.643695	Not significant	0.05227	0.361927	Not significant	-0.0102411	0.909771	Not significant	-0.0699427	0.368297	Not significant	0.0228928	0.673494	Not significant	0.0143022	0.851316	Not significant
CKM	P06732	-0.145267	0.168085	Not significant	-0.0298363	0.877748	Not significant	NA	NA	NA	0.216183	0.343047	Not significant	0.189332	0.21428	Not significant	-0.206353	0.347636	Not significant
CKMT1A	P12532	-0.0239859	0.881797	Not significant	-0.142574	0.146198	Not significant	0.0226964	0.815599	Not significant	-0.141981	0.158931	Not significant	-0.0762697	0.34512	Not significant	-0.0887471	0.313075	Not significant
CKMT2	P17540	NA	NA	NA	0.0229404	0.804117	Not significant	-0.251099	0.31406	Not significant	NA	NA	NA	-0.131993	0.265784	Not significant	-0.234607	0.395826	Not significant
CLASP1	Q7Z460	0.114747	0.452249	Not significant	-0.0334465	0.755458	Not significant	-0.127593	0.232031	Not significant	-0.171904	0.0546475	Not significant	-0.131695	0.20468	Not significant	-0.105809	0.211163	Not significant
CLASP2	O75122	0.156062	0.165168	Not significant	-0.109642	0.326366	Not significant	-0.141733	0.171089	Not significant	-0.277235	0.0199827	Higher in Control	-0.0552884	0.595175	Not significant	-0.0117085	0.917529	Not significant
CLCC1	Q96S66	0.268412	0.073142	Not significant	0.12349	0.492275	Not significant	-0.213393	0.447802	Not significant	0.198103	0.292328	Not significant	0.213539	0.187717	Not significant	0.153994	0.553036	Not significant
CLCN3	P51790	0.065548	0.441243	Not significant	-0.0334613	0.815405	Not significant	0.28002	0.00547238	Higher in Alcohol.Use.Disorder	0.276542	0.0419103	Higher in Alcohol.Use.Disorder	0.167903	0.0926859	Not significant	-0.0349301	0.781139	Not significant
CLCN4	P51793	0.0313122	0.85391	Not significant	0.18268	0.115602	Not significant	NA	NA	NA	0.258362	0.0583167	Not significant	0.204493	0.0999685	Not significant	0.105225	0.538766	Not significant
CLCN6	P51797	-0.154091	0.36094	Not significant	0.064821	0.464724	Not significant	0.173789	0.0719779	Not significant	0.151646	0.170233	Not significant	-0.0630451	0.665242	Not significant	-0.112518	0.234007	Not significant
CLCN7	P51798	NA	NA	NA	NA	NA	NA	NA	NA	NA	-0.286842	0.176076	Not significant	-0.04691	0.787802	Not significant	0.144704	0.407454	Not significant
CLDN11	O75508	-0.541674	0.0956682	Not significant	0.353954	0.230133	Not significant	-0.499684	0.140821	Not significant	0.410979	0.317774	Not significant	0.08753	0.699021	Not significant	0.459575	0.248835	Not significant
CLDND1	Q9NY35	NA	NA	NA	0.462425	0.00435567	Higher in Alcohol.Use.Disorder	0.102979	0.623646	Not significant	-0.206013	0.508343	Not significant	0.325504	0.150286	Not significant	0.647293	0.00010868	Higher in Alcohol.Use.Disorder
CLEC14A	Q86T13	NA	NA	NA	NA	NA	NA	NA	NA	NA	NA	NA	NA	0.169351	0.162123	Not significant	NA	NA	NA
CLEC16A	Q2KHT3	-0.0496858	0.683694	Not significant	-0.152478	0.424836	Not significant	0.0920285	0.527164	Not significant	-0.0342523	0.854168	Not significant	-0.126943	0.338344	Not significant	-0.139304	0.378606	Not significant
CLEC2L	P0C7M8	-0.0297185	0.908925	Not significant	0.164562	0.457118	Not significant	-0.363718	0.29164	Not significant	-0.0812273	0.839388	Not significant	0.26178	0.24055	Not significant	-0.30864	0.107777	Not significant
CLEC3B	P05452	NA	NA	NA	NA	NA	NA	0.310185	0.215637	Not significant	-0.106586	0.601563	Not significant	0.154722	0.578896	Not significant	0.359537	0.197014	Not significant
CLIC1	O00299	-0.224874	0.0845468	Not significant	0.0750758	0.547283	Not significant	-0.168957	0.348667	Not significant	0.0699917	0.575473	Not significant	-0.129379	0.24492	Not significant	0.00798395	0.953588	Not significant
CLIC4	Q9Y696	0.240861	0.368237	Not significant	0.713627	0.028398	Higher in Alcohol.Use.Disorder	-0.0393828	0.836684	Not significant	0.0320223	0.91611	Not significant	0.217688	0.239344	Not significant	0.211793	0.319412	Not significant
CLIC6	Q96NY7	NA	NA	NA	-0.823482	0.258837	Not significant	NA	NA	NA	NA	NA	NA	NA	NA	NA	NA	NA	NA
CLINT1	Q14677	0.143919	0.38713	Not significant	-0.0145362	0.90333	Not significant	-0.153244	0.427705	Not significant	-0.408631	0.0344444	Higher in Control	-0.27482	0.127909	Not significant	-0.112632	0.332957	Not significant
CLIP1	P30622	-0.0083364	0.929664	Not significant	0.0399561	0.629084	Not significant	0.194775	0.0603394	Not significant	0.00759302	0.940408	Not significant	0.0855634	0.376424	Not significant	0.00934411	0.926838	Not significant
CLIP2	Q9UDT6	-0.00500616	0.957731	Not significant	0.0231474	0.713352	Not significant	-0.0691913	0.373249	Not significant	-0.11523	0.164553	Not significant	0.00797509	0.912924	Not significant	0.0376024	0.636004	Not significant
CLIP3	Q96DZ5	NA	NA	NA	-0.0641535	0.502807	Not significant	-0.0678416	0.515642	Not significant	-0.25969	0.141076	Not significant	-0.0433483	0.608611	Not significant	0.152362	0.280031	Not significant
CLMN	Q96JQ2	0.177137	0.308665	Not significant	0.192513	0.110233	Not significant	0.546331	0.000366827	Higher in Alcohol.Use.Disorder	0.158887	0.403654	Not significant	0.101429	0.440056	Not significant	-0.0502829	0.650553	Not significant
CLPB	Q9H078	-0.131997	0.455449	Not significant	0.0435588	0.737401	Not significant	0.105427	0.486908	Not significant	-0.0441062	0.62708	Not significant	0.128443	0.471172	Not significant	0.110273	0.403701	Not significant
CLPP	Q16740	0.206707	0.381004	Not significant	-0.0512671	0.628396	Not significant	0.314101	0.0111069	Higher in Alcohol.Use.Disorder	-0.0870414	0.465079	Not significant	0.0480117	0.772092	Not significant	0.226894	0.154185	Not significant
CLPTM1	O96005	0.018205	0.891565	Not significant	-0.106195	0.38195	Not significant	0.308331	0.039272	Higher in Alcohol.Use.Disorder	0.0552731	0.702463	Not significant	-0.0738473	0.582522	Not significant	-0.0576909	0.563442	Not significant
CLPX	O76031	-0.228019	0.0477567	Higher in Control	-0.146947	0.523187	Not significant	0.17661	0.194602	Not significant	0.145605	0.23386	Not significant	0.105363	0.528857	Not significant	0.0417385	0.664146	Not significant
CLSTN1	O94985	0.00660516	0.956621	Not significant	0.117979	0.237945	Not significant	0.452888	0.0072784	Higher in Alcohol.Use.Disorder	0.283221	0.0589708	Not significant	0.315832	0.0466075	Higher in Alcohol.Use.Disorder	0.0417108	0.735049	Not significant
CLSTN3	Q9BQT9	-0.120862	0.38493	Not significant	-0.0840363	0.279753	Not significant	-0.0328774	0.766984	Not significant	-0.100596	0.478285	Not significant	0.139989	0.347788	Not significant	0.104253	0.281036	Not significant
CLTA	P09496	0.709979	0.0127518	Higher in Alcohol.Use.Disorder	-0.333556	0.0516414	Not significant	-0.0544063	0.802153	Not significant	-0.387089	0.0461349	Higher in Control	-0.118055	0.568926	Not significant	0.137997	0.507496	Not significant
CLTB	P09497	0.652834	0.00959498	Higher in Alcohol.Use.Disorder	-0.107781	0.438561	Not significant	0.150783	0.404612	Not significant	-0.3891	0.13181	Not significant	-0.188195	0.343696	Not significant	-0.0832575	0.632451	Not significant
CLTC	Q00610	0.0328892	0.733919	Not significant	-0.138664	0.19976	Not significant	0.0212598	0.853485	Not significant	-0.228771	0.0787677	Not significant	-0.152939	0.208835	Not significant	-0.0184044	0.860623	Not significant
CLTCL1	P53675	NA	NA	NA	NA	NA	NA	NA	NA	NA	-0.0265944	0.846742	Not significant	-0.181926	0.72798	Not significant	NA	NA	NA
CLU	P10909	0.483549	0.00353953	Higher in Alcohol.Use.Disorder	0.338939	0.00229003	Higher in Alcohol.Use.Disorder	0.308596	0.0768697	Not significant	0.14442	0.296497	Not significant	0.414375	0.000920458	Higher in Alcohol.Use.Disorder	0.331262	0.00948576	Higher in Alcohol.Use.Disorder
CLUH	O75153	0.0169645	0.886546	Not significant	0.0469417	0.515537	Not significant	0.238226	0.0114662	Higher in Alcohol.Use.Disorder	0.0699626	0.514579	Not significant	0.0562401	0.657258	Not significant	0.0945056	0.404277	Not significant
CLVS1	Q8IUQ0	0.0633262	0.637653	Not significant	-0.110893	0.229551	Not significant	0.327754	0.0539708	Not significant	0.0674278	0.538076	Not significant	0.0202511	0.889163	Not significant	-0.193922	0.119758	Not significant
CLVS2	Q5SYC1	-0.148497	0.156715	Not significant	-0.0887008	0.403822	Not significant	0.168187	0.159307	Not significant	0.00345901	0.980123	Not significant	0.00922251	0.948229	Not significant	-0.107982	0.311757	Not significant
CLYBL	Q8N0X4	0.635662	0.0481145	Higher in Alcohol.Use.Disorder	0.246092	0.0656765	Not significant	0.309363	0.333244	Not significant	0.160445	0.647706	Not significant	0.106506	0.489501	Not significant	0.351382	0.116968	Not significant
CMAS	Q8NFW8	0.311137	0.027683	Higher in Alcohol.Use.Disorder	-0.0502591	0.640046	Not significant	0.103422	0.31044	Not significant	0.115496	0.244696	Not significant	-0.131437	0.207697	Not significant	0.145816	0.166934	Not significant
CMBL	Q96DG6	0.287377	0.166356	Not significant	0.0441212	0.731461	Not significant	-0.108295	0.418843	Not significant	-0.275703	0.226388	Not significant	-0.22478	0.196857	Not significant	0.188544	0.159956	Not significant
CMIP	Q8IY22	NA	NA	NA	0.0428821	0.575627	Not significant	NA	NA	NA	-0.163361	0.125755	Not significant	NA	NA	NA	NA	NA	NA
CMPK1	P30085	-0.336156	0.00632706	Higher in Control	0.140792	0.259105	Not significant	-0.055947	0.724469	Not significant	-0.0184171	0.875861	Not significant	-0.163417	0.187942	Not significant	0.0696162	0.58596	Not significant
CMPK2	Q5EBM0	-0.0383628	0.78208	Not significant	0.186935	0.307742	Not significant	0.129834	0.279187	Not significant	0.197927	0.138607	Not significant	0.0761017	0.60492	Not significant	0.0780222	0.524272	Not significant
CMTM4	Q8IZR5	NA	NA	NA	-0.196549	0.521471	Not significant	-0.0271451	0.954609	Not significant	0.0441976	0.792117	Not significant	-0.00669693	0.965954	Not significant	0.735323	0.162257	Not significant
CMTM5	Q96DZ9	NA	NA	NA	0.083232	0.732358	Not significant	-0.314875	0.448875	Not significant	NA	NA	NA	NA	NA	NA	0.444224	0.198251	Not significant
CNDP1	Q96KN2	-0.380659	0.041608	Higher in Control	0.00812773	0.961501	Not significant	-0.0209159	0.922087	Not significant	-0.146012	0.310179	Not significant	-0.00873621	0.961283	Not significant	0.0890477	0.587848	Not significant
CNDP2	Q96KP4	-0.0740691	0.578924	Not significant	-0.0119236	0.926973	Not significant	-0.138432	0.383992	Not significant	-0.102342	0.466487	Not significant	-0.0506276	0.664237	Not significant	0.107024	0.34323	Not significant
CNKSR2	Q8WXI2	-0.0675376	0.542903	Not significant	-0.012461	0.863197	Not significant	0.383758	0.207705	Not significant	-0.0824534	0.416304	Not significant	-0.0830508	0.458551	Not significant	0.203818	0.185579	Not significant
CNN1	P51911	0.262555	0.421832	Not significant	0.579447	0.370297	Not significant	-1.38692	0.0974174	Not significant	-0.31044	0.150806	Not significant	-0.00735743	0.983958	Not significant	-0.338936	0.654107	Not significant
CNN3	Q15417	0.253158	0.33535	Not significant	0.0770315	0.594353	Not significant	-0.236577	0.097913	Not significant	-0.497152	0.14917	Not significant	-0.223016	0.159943	Not significant	0.07089	0.682465	Not significant
CNNM1	Q9NRU3	0.146665	0.655026	Not significant	0.0537102	0.540026	Not significant	0.364251	0.0627704	Not significant	-0.125145	0.384139	Not significant	0.0994741	0.446707	Not significant	0.234879	0.131804	Not significant
CNNM2	Q9H8M5	-0.0652807	0.615206	Not significant	0.0149355	0.943422	Not significant	0.106619	0.392321	Not significant	-0.0118209	0.926122	Not significant	-0.00698212	0.942392	Not significant	-0.11233	0.51642	Not significant
CNNM3	Q8NE01	0.47564	0.00195902	Higher in Alcohol.Use.Disorder	0.0321145	0.74755	Not significant	0.118239	0.444927	Not significant	0.255556	0.118231	Not significant	0.0278909	0.788679	Not significant	-0.0421403	0.853729	Not significant
CNOT1	A5YKK6	-0.020118	0.870632	Not significant	-0.0019113	0.986575	Not significant	0.05875	0.690581	Not significant	-0.000110434	0.998941	Not significant	0.0453517	0.530947	Not significant	0.00926641	0.924736	Not significant
CNOT3	O75175	NA	NA	NA	NA	NA	NA	NA	NA	NA	-0.0943203	0.367062	Not significant	NA	NA	NA	NA	NA	NA
CNOT4	O95628	NA	NA	NA	0.0460752	0.725063	Not significant	NA	NA	NA	NA	NA	NA	-0.0616522	0.772731	Not significant	-0.107987	0.416709	Not significant
CNOT7	Q9UIV1	NA	NA	NA	NA	NA	NA	NA	NA	NA	NA	NA	NA	0.141412	0.409631	Not significant	-0.172855	0.0998858	Not significant
CNP	P09543	-0.10708	0.602377	Not significant	0.0352075	0.877743	Not significant	-0.403659	0.0670334	Not significant	-0.16279	0.41905	Not significant	-0.0999902	0.459688	Not significant	0.190998	0.245382	Not significant
CNPY2	Q9Y2B0	0.267385	0.236544	Not significant	0.023562	0.857877	Not significant	0.06213	0.723501	Not significant	0.0927427	0.611911	Not significant	0.0883214	0.445662	Not significant	0.11755	0.343874	Not significant
CNPY3	Q9BT09	NA	NA	NA	NA	NA	NA	NA	NA	NA	-0.334416	0.114569	Not significant	-0.0272714	0.797147	Not significant	NA	NA	NA
CNPY4	Q8N129	NA	NA	NA	0.076719	0.62372	Not significant	NA	NA	NA	-0.0848269	0.473345	Not significant	NA	NA	NA	-0.0965155	0.636383	Not significant
CNR1	P21554	-0.118462	0.51801	Not significant	-0.239287	0.206834	Not significant	NA	NA	NA	0.142327	0.43776	Not significant	NA	NA	NA	NA	NA	NA
CNRIP1	Q96F85	0.0167247	0.90152	Not significant	-0.0626468	0.513644	Not significant	0.258059	0.117757	Not significant	-0.198218	0.240021	Not significant	-0.134146	0.353159	Not significant	0.199504	0.151903	Not significant
CNST	Q6PJW8	NA	NA	NA	NA	NA	NA	NA	NA	NA	0.145166	0.681644	Not significant	NA	NA	NA	-0.19134	0.110783	Not significant
CNTFR	P26992	NA	NA	NA	NA	NA	NA	NA	NA	NA	-0.216749	0.312631	Not significant	-0.256369	0.112846	Not significant	-0.0613275	0.661415	Not significant
CNTN1	Q12860	0.119165	0.257845	Not significant	-0.0564724	0.579443	Not significant	0.0394353	0.705383	Not significant	-0.133438	0.132956	Not significant	-0.0359134	0.704671	Not significant	0.0722448	0.526642	Not significant
CNTN2	Q02246	-0.224954	0.0407917	Higher in Control	0.0205948	0.872808	Not significant	-0.158172	0.27169	Not significant	-0.0201337	0.860595	Not significant	0.116901	0.247479	Not significant	0.0672024	0.458887	Not significant
CNTN4	Q8IWV2	-0.129573	0.345003	Not significant	-0.104058	0.320249	Not significant	NA	NA	NA	-0.0925295	0.511157	Not significant	-0.00993	0.932556	Not significant	-0.0579187	0.57139	Not significant
CNTN5	O94779	0.0794184	0.681073	Not significant	-0.071726	0.436232	Not significant	NA	NA	NA	NA	NA	NA	-0.0789473	0.475788	Not significant	NA	NA	NA
CNTNAP1	P78357	0.126545	0.400026	Not significant	-0.0715624	0.373695	Not significant	-0.117668	0.407909	Not significant	-0.245921	0.0221086	Higher in Control	-0.081038	0.295627	Not significant	0.143778	0.318287	Not significant
CNTNAP2	Q9UHC6	0.218869	0.0939153	Not significant	-0.0221019	0.822295	Not significant	-0.0297896	0.808473	Not significant	-0.137343	0.250187	Not significant	0.0387814	0.726033	Not significant	0.15048	0.152004	Not significant
CNTNAP4	Q9C0A0	-0.249535	0.299866	Not significant	0.000751602	0.994758	Not significant	0.158464	0.266851	Not significant	-0.0793184	0.672827	Not significant	-0.0762848	0.508603	Not significant	0.246599	0.254557	Not significant
CNTNAP5	Q8WYK1	0.102862	0.422965	Not significant	0.183292	0.0985416	Not significant	0.283784	0.0980031	Not significant	0.0853249	0.598465	Not significant	-0.003805	0.973502	Not significant	0.0750432	0.605678	Not significant
CNTRL	Q7Z7A1	NA	NA	NA	NA	NA	NA	NA	NA	NA	0.293017	0.214383	Not significant	NA	NA	NA	NA	NA	NA
COA3	Q9Y2R0	0.337865	0.0471772	Higher in Alcohol.Use.Disorder	0.094349	0.338097	Not significant	0.261375	0.100848	Not significant	0.163363	0.258465	Not significant	-0.169852	0.321418	Not significant	0.247498	0.284355	Not significant
COA7	Q96BR5	NA	NA	NA	-0.0991183	0.271797	Not significant	NA	NA	NA	-0.19266	0.336914	Not significant	-0.0315454	0.85953	Not significant	NA	NA	NA
COASY	Q13057	-0.131337	0.494483	Not significant	-0.0421369	0.731365	Not significant	-0.0477328	0.769086	Not significant	-0.0425864	0.647611	Not significant	-0.168093	0.30837	Not significant	-0.00306476	0.988637	Not significant
COBL	O75128	NA	NA	NA	-0.103531	0.468079	Not significant	NA	NA	NA	NA	NA	NA	-0.0319221	0.745202	Not significant	NA	NA	NA
COCH	O43405	0.161267	0.286563	Not significant	NA	NA	NA	0.396776	0.44379	Not significant	0.788671	0.000233886	Higher in Alcohol.Use.Disorder	NA	NA	NA	0.3013	0.412385	Not significant
COG1	Q8WTW3	NA	NA	NA	-0.130538	0.245672	Not significant	0.254183	0.0438494	Higher in Alcohol.Use.Disorder	0.226361	0.0593412	Not significant	0.188115	0.298711	Not significant	-0.0693579	0.601823	Not significant
COG2	Q14746	0.0971228	0.369103	Not significant	NA	NA	NA	0.0633318	0.741979	Not significant	NA	NA	NA	NA	NA	NA	-0.0104684	0.92365	Not significant
COG3	Q96JB2	NA	NA	NA	0.117489	0.316647	Not significant	NA	NA	NA	NA	NA	NA	NA	NA	NA	-0.0302197	0.727693	Not significant
COG4	Q9H9E3	-0.0853548	0.527276	Not significant	0.169321	0.206112	Not significant	-0.0361482	0.752001	Not significant	0.0453395	0.796079	Not significant	0.142304	0.225546	Not significant	-0.124102	0.35967	Not significant
COG5	Q9UP83	0.345583	0.00858311	Higher in Alcohol.Use.Disorder	0.0421348	0.7358	Not significant	0.046461	0.698774	Not significant	0.191654	0.302908	Not significant	0.13171	0.403731	Not significant	0.2372	0.129448	Not significant
COG6	Q9Y2V7	-0.142002	0.195379	Not significant	0.0689553	0.254307	Not significant	NA	NA	NA	0.0242419	0.877403	Not significant	0.248386	0.27676	Not significant	NA	NA	NA
COG7	P83436	NA	NA	NA	0.207405	0.272355	Not significant	0.158969	0.250805	Not significant	0.0917365	0.332869	Not significant	0.0806148	0.329205	Not significant	0.104394	0.347999	Not significant
COG8	Q96MW5	0.323143	0.0344109	Higher in Alcohol.Use.Disorder	0.036616	0.653148	Not significant	0.250683	0.0916588	Not significant	0.167783	0.279025	Not significant	0.151875	0.23581	Not significant	0.253141	0.013583	Higher in Alcohol.Use.Disorder
COL11A1	P12107	0.15083	0.776348	Not significant	0.638506	0.368915	Not significant	-0.3471	0.641267	Not significant	0.166005	0.732381	Not significant	0.726974	0.323579	Not significant	0.0164811	0.981425	Not significant
COL12A1	Q99715	0.089361	0.703116	Not significant	0.374862	0.116591	Not significant	-0.0563347	0.819972	Not significant	0.289829	0.285921	Not significant	0.27772	0.326285	Not significant	0.0344867	0.88365	Not significant
COL14A1	Q05707	0.272862	0.201715	Not significant	0.628228	0.264779	Not significant	-0.252657	0.677048	Not significant	-0.0216442	0.928328	Not significant	0.686987	0.154254	Not significant	-0.0732245	0.872522	Not significant
COL15A1	P39059	NA	NA	NA	NA	NA	NA	NA	NA	NA	NA	NA	NA	NA	NA	NA	0.0262866	0.929507	Not significant
COL16A1	Q07092	NA	NA	NA	0.658233	0.128308	Not significant	NA	NA	NA	NA	NA	NA	NA	NA	NA	NA	NA	NA
COL18A1	P39060	0.653635	0.000650024	Higher in Alcohol.Use.Disorder	0.596211	0.0212699	Higher in Alcohol.Use.Disorder	-0.254126	0.483294	Not significant	0.362851	0.0492817	Higher in Alcohol.Use.Disorder	0.256371	0.140581	Not significant	0.260559	0.295001	Not significant
COL1A1	P02452	-0.0141914	0.977886	Not significant	0.779652	0.371766	Not significant	-0.319361	0.767197	Not significant	-0.0807852	0.887929	Not significant	0.72822	0.339934	Not significant	-0.380536	0.674549	Not significant
COL1A2	P08123	-0.144941	0.806488	Not significant	0.812928	0.352661	Not significant	-0.227428	0.838988	Not significant	0.0922354	0.889686	Not significant	0.989901	0.272079	Not significant	-0.336733	0.688923	Not significant
COL21A1	Q96P44	-0.0435182	0.852269	Not significant	0.414897	0.219148	Not significant	-0.343412	0.514367	Not significant	NA	NA	NA	NA	NA	NA	-0.373744	0.252478	Not significant
COL28A1	Q2UY09	NA	NA	NA	NA	NA	NA	NA	NA	NA	NA	NA	NA	NA	NA	NA	-0.311042	0.482722	Not significant
COL2A1	P02458	NA	NA	NA	0.482815	0.247852	Not significant	NA	NA	NA	NA	NA	NA	NA	NA	NA	-0.269582	0.777447	Not significant
COL3A1	P02461	-0.175275	0.736461	Not significant	0.687371	0.298867	Not significant	-0.684518	0.452733	Not significant	NA	NA	NA	0.8607	0.178214	Not significant	0.131623	0.883371	Not significant
COL4A1	P02462	NA	NA	NA	NA	NA	NA	-0.193852	0.458621	Not significant	NA	NA	NA	NA	NA	NA	0.215978	0.318689	Not significant
COL4A2	P08572	0.217492	0.1262	Not significant	0.668527	0.014483	Higher in Alcohol.Use.Disorder	-0.328749	0.352114	Not significant	0.418012	0.0442989	Higher in Alcohol.Use.Disorder	0.481294	0.00903049	Higher in Alcohol.Use.Disorder	0.0864644	0.748339	Not significant
COL4A3BP	Q9Y5P4	NA	NA	NA	NA	NA	NA	NA	NA	NA	-0.188012	0.0482468	Higher in Control	-0.136704	0.32647	Not significant	NA	NA	NA
COL5A1	P20908	0.860157	0.0687157	Not significant	0.852363	0.198924	Not significant	-0.750893	0.339293	Not significant	0.514259	0.199823	Not significant	NA	NA	NA	-0.17866	0.740843	Not significant
COL5A2	P05997	0.143226	0.707265	Not significant	0.762272	0.222615	Not significant	-0.481043	0.528371	Not significant	0.369986	0.34235	Not significant	NA	NA	NA	-0.567682	0.428611	Not significant
COL6A1	P12109	0.279138	0.172122	Not significant	0.757068	0.0410229	Higher in Alcohol.Use.Disorder	0.0369689	0.943396	Not significant	0.343283	0.384833	Not significant	0.987577	0.0125927	Higher in Alcohol.Use.Disorder	-0.102952	0.806676	Not significant
COL6A2	P12110	0.736581	0.00010262	Higher in Alcohol.Use.Disorder	0.711343	0.062893	Not significant	-0.0217828	0.95809	Not significant	0.0397505	0.889634	Not significant	0.66133	0.0111934	Higher in Alcohol.Use.Disorder	-0.031116	0.928368	Not significant
COL6A3	P12111	0.37145	0.0556357	Not significant	0.721445	0.0452185	Higher in Alcohol.Use.Disorder	-0.0412115	0.928305	Not significant	0.288483	0.281064	Not significant	0.749071	0.0150217	Higher in Alcohol.Use.Disorder	-0.0913216	0.765535	Not significant
COLEC12	Q5KU26	NA	NA	NA	NA	NA	NA	NA	NA	NA	0.233291	0.204444	Not significant	NA	NA	NA	0.0822002	0.718862	Not significant
COLGALT1	Q8NBJ5	-0.251501	0.0115018	Higher in Control	NA	NA	NA	NA	NA	NA	0.111171	0.381237	Not significant	NA	NA	NA	-0.144343	0.156513	Not significant
COLGALT2	Q8IYK4	NA	NA	NA	NA	NA	NA	NA	NA	NA	NA	NA	NA	NA	NA	NA	-0.138121	0.204596	Not significant
COMMD10	Q9Y6G5	NA	NA	NA	NA	NA	NA	0.166132	0.15537	Not significant	0.0799617	0.352228	Not significant	0.0351315	0.882235	Not significant	0.0355317	0.716013	Not significant
COMMD2	Q86X83	0.0759166	0.721373	Not significant	0.0126901	0.940615	Not significant	0.0491097	0.713353	Not significant	0.232836	0.208362	Not significant	0.229435	0.0480538	Higher in Alcohol.Use.Disorder	0.0988417	0.294114	Not significant
COMMD3	Q9UBI1	0.458068	0.00863044	Higher in Alcohol.Use.Disorder	0.0852205	0.466784	Not significant	-0.121576	0.490109	Not significant	-0.149605	0.179371	Not significant	-0.0571265	0.499985	Not significant	0.170017	0.294199	Not significant
COMMD4	Q9H0A8	-0.194077	0.0869484	Not significant	0.0932802	0.48414	Not significant	0.131486	0.0723918	Not significant	0.0239824	0.78691	Not significant	0.0234317	0.84295	Not significant	0.13965	0.345776	Not significant
COMMD5	Q9GZQ3	NA	NA	NA	0.314687	0.165327	Not significant	0.0678174	0.497685	Not significant	-0.115142	0.310214	Not significant	0.101337	0.289071	Not significant	-0.0594974	0.530382	Not significant
COMMD8	Q9NX08	0.0456912	0.661283	Not significant	0.0796772	0.336523	Not significant	-0.0796526	0.602925	Not significant	0.142783	0.251322	Not significant	-0.0845872	0.342577	Not significant	0.0669514	0.649227	Not significant
COMMD9	Q9P000	NA	NA	NA	-0.0343733	0.826391	Not significant	0.0681396	0.73087	Not significant	-0.242418	0.0875683	Not significant	-0.000654104	0.99587	Not significant	0.356852	0.169394	Not significant
COMT	P21964	0.577618	0.198298	Not significant	0.234711	0.070684	Not significant	0.155545	0.435737	Not significant	0.145045	0.328405	Not significant	0.15895	0.118599	Not significant	0.204555	0.173642	Not significant
COMTD1	Q86VU5	NA	NA	NA	NA	NA	NA	NA	NA	NA	-0.37058	0.0736748	Not significant	NA	NA	NA	NA	NA	NA
COPA	P53621	-0.00184478	0.98716	Not significant	0.0735353	0.393732	Not significant	0.0888322	0.342108	Not significant	-0.0236066	0.830967	Not significant	0.0740025	0.399416	Not significant	0.071779	0.493346	Not significant
COPB1	P53618	-0.0271383	0.747519	Not significant	-0.0620863	0.594204	Not significant	0.220443	0.0549738	Not significant	0.0992703	0.226108	Not significant	0.119876	0.202018	Not significant	-0.00294593	0.967329	Not significant
COPB2	P35606	0.0865325	0.48693	Not significant	0.121236	0.179509	Not significant	0.146897	0.257588	Not significant	-0.0397737	0.762229	Not significant	0.0996113	0.457894	Not significant	0.193259	0.174449	Not significant
COPE	O14579	-0.0385596	0.808403	Not significant	0.166372	0.0621156	Not significant	0.0228795	0.855973	Not significant	0.122807	0.260603	Not significant	0.0246052	0.882988	Not significant	0.192317	0.268663	Not significant
COPG1	Q9Y678	-0.163169	0.240142	Not significant	0.0900028	0.505782	Not significant	0.0451728	0.705006	Not significant	0.262138	0.0243834	Higher in Alcohol.Use.Disorder	0.0716223	0.395992	Not significant	0.0599912	0.571848	Not significant
COPG2	Q9UBF2	-0.136216	0.263468	Not significant	0.235516	0.115433	Not significant	0.078314	0.535543	Not significant	-0.0522889	0.627942	Not significant	0.0959012	0.499821	Not significant	0.0369895	0.777084	Not significant
COPS2	P61201	0.146006	0.195823	Not significant	0.12009	0.273137	Not significant	-0.183639	0.204033	Not significant	-0.125528	0.419526	Not significant	-0.0695933	0.522334	Not significant	-0.0938	0.471383	Not significant
COPS3	Q9UNS2	0.031313	0.733435	Not significant	-0.0120101	0.935079	Not significant	0.00962259	0.934556	Not significant	-0.19924	0.28679	Not significant	-0.194253	0.0677561	Not significant	-0.0465271	0.680726	Not significant
COPS4	Q9BT78	0.0179342	0.848968	Not significant	-0.0332598	0.610425	Not significant	-0.104334	0.263755	Not significant	-0.119298	0.142818	Not significant	-0.0434384	0.511249	Not significant	-0.0748668	0.270708	Not significant
COPS5	Q92905	0.279042	0.0327585	Higher in Alcohol.Use.Disorder	0.0994875	0.251838	Not significant	0.0148209	0.858634	Not significant	0.118787	0.311714	Not significant	0.0118944	0.92909	Not significant	0.128876	0.197391	Not significant
COPS6	Q7L5N1	NA	NA	NA	-0.187663	0.448225	Not significant	-0.163206	0.225101	Not significant	-0.268961	0.195792	Not significant	-0.353959	0.165386	Not significant	-0.0773927	0.606514	Not significant
COPS7A	Q9UBW8	0.280068	0.100983	Not significant	-0.279594	0.0454494	Higher in Control	-0.069585	0.462358	Not significant	-0.114645	0.449089	Not significant	-0.00373959	0.968157	Not significant	0.021229	0.869853	Not significant
COPS7B	Q9H9Q2	NA	NA	NA	0.060742	0.610444	Not significant	NA	NA	NA	-0.0551876	0.761497	Not significant	0.16566	0.23743	Not significant	-0.0573591	0.618434	Not significant
COPS8	Q99627	-0.248594	0.0260939	Higher in Control	-0.0778411	0.361466	Not significant	-0.0328582	0.726319	Not significant	-0.163084	0.148498	Not significant	-0.0437341	0.632322	Not significant	-0.227548	0.0424436	Higher in Control
COPZ1	P61923	-0.643408	0.0192308	Higher in Control	0.185164	0.0534621	Not significant	0.142636	0.287367	Not significant	-0.121719	0.271722	Not significant	-0.252366	0.137256	Not significant	-0.35363	0.00193917	Higher in Control
COQ10B	Q9H8M1	NA	NA	NA	-0.0474015	0.569069	Not significant	0.147455	0.364565	Not significant	0.0395528	0.714001	Not significant	-0.0962809	0.397291	Not significant	-0.0168593	0.887137	Not significant
COQ3	Q9NZJ6	NA	NA	NA	NA	NA	NA	NA	NA	NA	0.0504853	0.734649	Not significant	NA	NA	NA	NA	NA	NA
COQ5	Q5HYK3	0.109192	0.460847	Not significant	0.0393281	0.678477	Not significant	0.204179	0.107285	Not significant	-0.161252	0.0851708	Not significant	0.0326658	0.728384	Not significant	-0.0299972	0.782799	Not significant
COQ6	Q9Y2Z9	0.154625	0.216479	Not significant	-0.0639162	0.750288	Not significant	0.288561	0.0944846	Not significant	-0.0781862	0.557837	Not significant	-0.093231	0.567707	Not significant	0.238401	0.333651	Not significant
COQ7	Q99807	0.111594	0.683306	Not significant	0.14572	0.329103	Not significant	0.359908	0.0104248	Higher in Alcohol.Use.Disorder	0.100894	0.531014	Not significant	0.0601517	0.746045	Not significant	0.192483	0.171312	Not significant
COQ8A	Q8NI60	0.00456357	0.979237	Not significant	0.207556	0.114887	Not significant	0.37689	0.00575308	Higher in Alcohol.Use.Disorder	-0.1053	0.298519	Not significant	0.148575	0.424376	Not significant	-0.0260384	0.827562	Not significant
COQ8B	Q96D53	-0.0371601	0.658418	Not significant	NA	NA	NA	NA	NA	NA	NA	NA	NA	0.0707644	0.654158	Not significant	0.0180012	0.859216	Not significant
COQ9	O75208	0.0807074	0.5094	Not significant	0.0776032	0.480781	Not significant	0.181579	0.178928	Not significant	0.214842	0.107368	Not significant	0.0546509	0.597067	Not significant	0.118339	0.287774	Not significant
CORO1A	P31146	0.176501	0.127939	Not significant	-0.0673247	0.637193	Not significant	0.149134	0.469058	Not significant	-0.133516	0.303318	Not significant	0.046956	0.626486	Not significant	-0.209229	0.0541667	Not significant
CORO1B	Q9BR76	0.161558	0.223927	Not significant	-0.0640351	0.562468	Not significant	-0.151158	0.129772	Not significant	-0.254622	0.0201891	Higher in Control	-0.121043	0.142567	Not significant	0.0136435	0.905077	Not significant
CORO1C	Q9ULV4	0.402859	0.062136	Not significant	-0.159852	0.43814	Not significant	-0.060462	0.664347	Not significant	0.265615	0.182382	Not significant	0.151425	0.197449	Not significant	0.247066	0.269362	Not significant
CORO2A	Q92828	-0.178714	0.0181655	Higher in Control	-0.0889691	0.312088	Not significant	0.0058861	0.966911	Not significant	-0.134961	0.427934	Not significant	-0.103617	0.26599	Not significant	-0.186129	0.179887	Not significant
CORO2B	Q9UQ03	-0.145572	0.194469	Not significant	-0.040704	0.674879	Not significant	0.0217152	0.825775	Not significant	-0.0981046	0.37583	Not significant	-0.0898629	0.232305	Not significant	0.0304349	0.772935	Not significant
CORO6	Q6QEF8	NA	NA	NA	NA	NA	NA	NA	NA	NA	NA	NA	NA	-0.0490991	0.751044	Not significant	NA	NA	NA
CORO7	P57737	-0.359481	0.0219828	Higher in Control	-0.102561	0.241419	Not significant	-0.0353445	0.765948	Not significant	-0.190774	0.0397724	Higher in Control	-0.136678	0.33951	Not significant	-0.0232491	0.85087	Not significant
COTL1	Q14019	-0.0243726	0.8641	Not significant	-0.0610213	0.712411	Not significant	-0.316153	0.0299942	Higher in Control	-0.368809	0.0294222	Higher in Control	-0.147218	0.284914	Not significant	-0.00301157	0.981723	Not significant
COX15	Q7KZN9	NA	NA	NA	NA	NA	NA	0.0388057	0.798765	Not significant	-0.19146	0.182536	Not significant	-0.0513857	0.621283	Not significant	-0.196307	0.120658	Not significant
COX4I1	P13073	0.375099	0.0560466	Not significant	0.0344695	0.860011	Not significant	0.0352748	0.831562	Not significant	-0.198367	0.417806	Not significant	-0.0760721	0.756187	Not significant	0.183594	0.268797	Not significant
COX5A	P20674	0.133965	0.473662	Not significant	0.0387729	0.761857	Not significant	-0.0257786	0.888108	Not significant	-0.051326	0.647279	Not significant	0.0338883	0.803429	Not significant	0.164795	0.427423	Not significant
COX5B	P10606	0.160476	0.255235	Not significant	0.0279636	0.738042	Not significant	0.12759	0.415734	Not significant	0.0332071	0.763255	Not significant	-0.0137935	0.895624	Not significant	0.145261	0.248084	Not significant
COX6B1	P14854	0.46524	0.025285	Higher in Alcohol.Use.Disorder	-0.079559	0.503331	Not significant	-0.0487587	0.805425	Not significant	-0.0143525	0.899313	Not significant	0.0257142	0.863501	Not significant	0.26	0.153842	Not significant
COX6C	P09669	0.324323	0.157841	Not significant	0.00324521	0.987578	Not significant	-0.129389	0.518631	Not significant	-0.204043	0.289444	Not significant	-0.218274	0.172386	Not significant	0.170741	0.397698	Not significant
COX7A1	P24310	NA	NA	NA	NA	NA	NA	-0.00221369	0.994492	Not significant	NA	NA	NA	0.117478	0.381334	Not significant	NA	NA	NA
COX7A2	P14406	0.026416	0.896299	Not significant	0.0663919	0.650105	Not significant	0.223691	0.354142	Not significant	0.228656	0.108976	Not significant	0.037406	0.785206	Not significant	0.0838758	0.688666	Not significant
COX7A2L	O14548	0.0648674	0.650401	Not significant	0.232599	0.277738	Not significant	NA	NA	NA	0.172452	0.311732	Not significant	-0.279399	0.258322	Not significant	0.0973957	0.74568	Not significant
COX7C	P15954	NA	NA	NA	0.248481	0.057247	Not significant	NA	NA	NA	NA	NA	NA	-0.0571405	0.695477	Not significant	NA	NA	NA
CP	P00450	-0.117231	0.546928	Not significant	0.226539	0.154898	Not significant	0.236757	0.375584	Not significant	0.325846	0.179767	Not significant	0.459314	0.00816924	Higher in Alcohol.Use.Disorder	0.385889	0.0655613	Not significant
CPD	O75976	-0.113927	0.434644	Not significant	-0.216076	0.0830926	Not significant	0.442291	0.00762307	Higher in Alcohol.Use.Disorder	0.155767	0.25346	Not significant	0.0523775	0.581946	Not significant	-0.134594	0.335062	Not significant
CPE	P16870	0.0450948	0.716679	Not significant	0.0981314	0.387178	Not significant	0.17352	0.132667	Not significant	0.0325773	0.742295	Not significant	0.0903888	0.347479	Not significant	0.131566	0.278285	Not significant
CPEB2	Q7Z5Q1	NA	NA	NA	0.0188896	0.797606	Not significant	-0.00258288	0.992777	Not significant	0.0279384	0.726819	Not significant	NA	NA	NA	0.0747917	0.494097	Not significant
CPEB3	Q8NE35	-0.0351082	0.770484	Not significant	NA	NA	NA	NA	NA	NA	NA	NA	NA	0.0326094	0.869194	Not significant	NA	NA	NA
CPEB4	Q17RY0	-0.264339	0.088894	Not significant	-0.0489634	0.635045	Not significant	NA	NA	NA	NA	NA	NA	NA	NA	NA	NA	NA	NA
CPLX1	O14810	0.129449	0.499766	Not significant	-0.468693	0.0742148	Not significant	-0.762199	0.0274225	Higher in Control	-0.700474	0.0123948	Higher in Control	-0.646046	0.063307	Not significant	-0.00902999	0.96082	Not significant
CPLX2	Q6PUV4	0.304057	0.346199	Not significant	-0.175587	0.563851	Not significant	0.518863	0.179613	Not significant	-1.04976	0.06474	Not significant	-0.751925	0.027897	Higher in Control	0.019908	0.943273	Not significant
CPLX3	Q8WVH0	0.134945	0.722086	Not significant	-0.556624	0.0970323	Not significant	1.67267	0.0481224	Higher in Alcohol.Use.Disorder	NA	NA	NA	-0.362984	0.125812	Not significant	NA	NA	NA
CPM	P14384	-0.0496064	0.721997	Not significant	0.0369323	0.832739	Not significant	-0.301983	0.184867	Not significant	-0.312986	0.0347375	Higher in Control	-0.110668	0.426481	Not significant	-0.0625649	0.813403	Not significant
CPNE1	Q99829	-0.133042	0.517747	Not significant	-0.031592	0.895467	Not significant	-0.206938	0.264266	Not significant	-0.356921	0.195456	Not significant	-0.0676826	0.626425	Not significant	-0.0529516	0.792461	Not significant
CPNE2	Q96FN4	-0.0173317	0.921682	Not significant	0.18147	0.175482	Not significant	-0.0599677	0.529081	Not significant	0.148394	0.275134	Not significant	0.093229	0.509374	Not significant	0.105224	0.33167	Not significant
CPNE3	O75131	-0.34803	0.073515	Not significant	-0.0230607	0.917855	Not significant	0.26888	0.117688	Not significant	0.252533	0.330641	Not significant	0.146719	0.500115	Not significant	-0.0336362	0.805895	Not significant
CPNE4	Q96A23	0.349161	0.0173783	Higher in Alcohol.Use.Disorder	-0.0434783	0.699226	Not significant	NA	NA	NA	-0.372766	0.129547	Not significant	-0.00680006	0.975414	Not significant	NA	NA	NA
CPNE5	Q9HCH3	-0.165372	0.196034	Not significant	-0.0428661	0.781847	Not significant	0.200198	0.175347	Not significant	-0.21109	0.140227	Not significant	0.0120165	0.897365	Not significant	0.0227735	0.926511	Not significant
CPNE6	O95741	-0.0113943	0.895879	Not significant	-0.143644	0.0532123	Not significant	-0.00384969	0.986191	Not significant	-0.219828	0.0170344	Higher in Control	-0.0912722	0.306268	Not significant	-0.176634	0.0829271	Not significant
CPNE7	Q9UBL6	0.0721654	0.581353	Not significant	0.107015	0.293956	Not significant	0.572281	0.0113838	Higher in Alcohol.Use.Disorder	0.570692	0.00522335	Higher in Alcohol.Use.Disorder	0.091679	0.621955	Not significant	-0.146955	0.171509	Not significant
CPNE8	Q86YQ8	-0.771891	0.000120544	Higher in Control	-0.103954	0.40135	Not significant	NA	NA	NA	0.147541	0.273113	Not significant	0.266423	0.119537	Not significant	-0.227357	0.300113	Not significant
CPNE9	Q8IYJ1	NA	NA	NA	NA	NA	NA	0.623716	0.115869	Not significant	-0.252388	0.0642096	Not significant	-0.0734037	0.595674	Not significant	-0.10002	0.79316	Not significant
CPOX	P36551	0.118718	0.345013	Not significant	0.292922	0.0159298	Higher in Alcohol.Use.Disorder	0.17952	0.281991	Not significant	0.0667824	0.628225	Not significant	0.148933	0.229542	Not significant	0.474005	0.0134703	Higher in Alcohol.Use.Disorder
CPPED1	Q9BRF8	-0.00214382	0.995316	Not significant	0.0703846	0.656648	Not significant	-0.204958	0.400018	Not significant	-0.0903807	0.666478	Not significant	0.0377497	0.886298	Not significant	0.227275	0.145421	Not significant
CPQ	Q9Y646	-0.0616371	0.801381	Not significant	0.678483	0.00138708	Higher in Alcohol.Use.Disorder	0.506761	0.0347611	Higher in Alcohol.Use.Disorder	0.351855	0.244275	Not significant	0.607576	0.00232956	Higher in Alcohol.Use.Disorder	0.865441	0.00231652	Higher in Alcohol.Use.Disorder
CPS1	P31327	NA	NA	NA	NA	NA	NA	0.257744	0.273133	Not significant	NA	NA	NA	NA	NA	NA	0.075242	0.860595	Not significant
CPSF1	Q10570	0.0352308	0.794915	Not significant	0.155879	0.404935	Not significant	0.247466	0.0808658	Not significant	0.0105081	0.911379	Not significant	0.0619206	0.625942	Not significant	0.0581738	0.701988	Not significant
CPSF2	Q9P2I0	NA	NA	NA	NA	NA	NA	0.0479829	0.794309	Not significant	-0.021509	0.891834	Not significant	-0.115554	0.617607	Not significant	0.0228121	0.832687	Not significant
CPSF6	Q16630	-0.122	0.200838	Not significant	-0.038805	0.687009	Not significant	0.18922	0.110259	Not significant	0.0137592	0.924188	Not significant	-0.00935258	0.940472	Not significant	-0.0913891	0.508748	Not significant
CPSF7	Q8N684	-0.209259	0.146827	Not significant	0.141156	0.0949786	Not significant	0.176689	0.135303	Not significant	0.396677	0.0836982	Not significant	0.111614	0.597335	Not significant	0.236547	0.123723	Not significant
CPT1A	P50416	0.417854	0.0128941	Higher in Alcohol.Use.Disorder	0.278545	0.0235255	Higher in Alcohol.Use.Disorder	0.144386	0.426886	Not significant	0.33497	0.0110428	Higher in Alcohol.Use.Disorder	0.235462	0.0132385	Higher in Alcohol.Use.Disorder	0.187419	0.0414586	Higher in Alcohol.Use.Disorder
CPT1C	Q8TCG5	0.114531	0.349694	Not significant	-0.0235408	0.843655	Not significant	0.152079	0.322495	Not significant	-0.0629202	0.670914	Not significant	0.0270497	0.808231	Not significant	0.0544485	0.712298	Not significant
CPT2	P23786	0.382913	0.0628436	Not significant	0.160489	0.232518	Not significant	0.109486	0.568215	Not significant	0.0787704	0.683308	Not significant	0.196424	0.133369	Not significant	0.254289	0.22171	Not significant
CPTP	Q5TA50	-0.424481	0.0638032	Not significant	NA	NA	NA	-0.00461547	0.9857	Not significant	-0.342676	0.0119944	Higher in Control	-0.0419294	0.826208	Not significant	-0.359911	0.0772975	Not significant
CRABP1	P29762	0.555269	0.0042688	Higher in Alcohol.Use.Disorder	0.507971	0.157566	Not significant	0.537863	0.16325	Not significant	0.0622911	0.742489	Not significant	0.307426	0.169531	Not significant	0.550297	0.0764566	Not significant
CRADD	P78560	NA	NA	NA	NA	NA	NA	-0.180843	0.311362	Not significant	NA	NA	NA	NA	NA	NA	NA	NA	NA
CRAT	P43155	0.418602	0.00607568	Higher in Alcohol.Use.Disorder	-0.0218039	0.876322	Not significant	0.0182239	0.92048	Not significant	-0.178291	0.245434	Not significant	0.0249404	0.88365	Not significant	0.26344	0.121309	Not significant
CRB2	Q5IJ48	NA	NA	NA	NA	NA	NA	NA	NA	NA	NA	NA	NA	NA	NA	NA	-0.144312	0.343463	Not significant
CRBN	Q96SW2	-0.171906	0.176423	Not significant	0.0577114	0.556304	Not significant	-0.316676	0.0345687	Higher in Control	0.0316277	0.837898	Not significant	0.0327545	0.801774	Not significant	0.176619	0.455044	Not significant
CRELD1	Q96HD1	0.0254265	0.804149	Not significant	0.136894	0.36016	Not significant	0.157102	0.264808	Not significant	NA	NA	NA	0.0558311	0.653806	Not significant	-0.0841684	0.59292	Not significant
CRHBP	P24387	0.260868	0.0325657	Higher in Alcohol.Use.Disorder	-0.091737	0.401239	Not significant	NA	NA	NA	NA	NA	NA	NA	NA	NA	0.00687227	0.955878	Not significant
CRIP1	P50238	NA	NA	NA	0.537067	0.0599195	Not significant	-0.424351	0.40138	Not significant	-0.558804	0.137952	Not significant	NA	NA	NA	0.0252596	0.948729	Not significant
CRIP2	P52943	NA	NA	NA	-0.101957	0.751863	Not significant	-0.394741	0.0531571	Not significant	-0.557739	0.127169	Not significant	-0.379388	0.112754	Not significant	-0.268492	0.362489	Not significant
CRK	P46108	0.498605	0.012342	Higher in Alcohol.Use.Disorder	0.0754249	0.54834	Not significant	-0.0216743	0.882664	Not significant	-0.110496	0.25414	Not significant	-0.0115074	0.941025	Not significant	0.207826	0.200491	Not significant
CRKL	P46109	-0.206432	0.11443	Not significant	-0.00876656	0.931936	Not significant	-0.0252042	0.799634	Not significant	-0.0948757	0.42552	Not significant	-0.186268	0.23737	Not significant	0.0626128	0.525891	Not significant
CRLF3	Q8IUI8	NA	NA	NA	NA	NA	NA	NA	NA	NA	NA	NA	NA	0.00612463	0.968911	Not significant	-0.16062	0.421123	Not significant
CRMP1	Q14194	-0.00898433	0.928762	Not significant	-0.234505	0.0956732	Not significant	-0.0160021	0.918141	Not significant	-0.297096	0.0125954	Higher in Control	-0.190679	0.0799358	Not significant	0.043267	0.709825	Not significant
CRNKL1	Q9BZJ0	NA	NA	NA	NA	NA	NA	-0.0617289	0.504397	Not significant	0.136295	0.3086	Not significant	NA	NA	NA	0.271197	0.138439	Not significant
CRNN	Q9UBG3	-1.05245	0.140862	Not significant	-0.393115	0.403414	Not significant	0.351648	0.448184	Not significant	NA	NA	NA	0.835143	0.0484173	Higher in Alcohol.Use.Disorder	NA	NA	NA
CROCC	Q5TZA2	0.0627731	0.646741	Not significant	0.103431	0.576233	Not significant	0.0438898	0.814871	Not significant	0.0943863	0.54919	Not significant	0.15659	0.262139	Not significant	0.0406266	0.821958	Not significant
CROCC2	H7BZ55	NA	NA	NA	NA	NA	NA	NA	NA	NA	-0.0987855	0.575892	Not significant	NA	NA	NA	NA	NA	NA
CRTAC1	Q9NQ79	-0.116371	0.299397	Not significant	0.0281229	0.76405	Not significant	0.0152291	0.90332	Not significant	-0.0813523	0.539672	Not significant	0.00463974	0.958542	Not significant	-0.0870921	0.46365	Not significant
CRTC1	Q6UUV9	NA	NA	NA	-0.0673838	0.621889	Not significant	NA	NA	NA	-0.0224237	0.86691	Not significant	0.0671426	0.548101	Not significant	NA	NA	NA
CRTC3	Q6UUV7	NA	NA	NA	NA	NA	NA	NA	NA	NA	NA	NA	NA	NA	NA	NA	-0.155722	0.165623	Not significant
CRYAB	P02511	0.136402	0.525737	Not significant	0.358669	0.00564616	Higher in Alcohol.Use.Disorder	0.122113	0.548455	Not significant	0.376924	0.0805234	Not significant	0.380241	0.0527447	Not significant	0.37189	0.0338111	Higher in Alcohol.Use.Disorder
CRYGD	P07320	NA	NA	NA	NA	NA	NA	-0.30807	0.0760937	Not significant	NA	NA	NA	NA	NA	NA	-0.203025	0.0704689	Not significant
CRYGS	P22914	NA	NA	NA	NA	NA	NA	NA	NA	NA	NA	NA	NA	NA	NA	NA	0.133828	0.271865	Not significant
CRYL1	Q9Y2S2	0.0133981	0.899788	Not significant	0.103511	0.239395	Not significant	0.0654084	0.624994	Not significant	-0.136619	0.288938	Not significant	0.115547	0.226075	Not significant	0.202183	0.0815433	Not significant
CRYM	Q14894	-0.168769	0.313796	Not significant	-0.310202	0.0127329	Higher in Control	-0.433557	0.00893127	Higher in Control	-0.386587	0.0354988	Higher in Control	-0.434084	0.00445861	Higher in Control	-0.231071	0.0945929	Not significant
CRYZ	Q08257	0.346947	0.256159	Not significant	0.15594	0.585278	Not significant	0.276878	0.334793	Not significant	0.628317	0.146646	Not significant	0.270434	0.343121	Not significant	0.011849	0.968579	Not significant
CRYZL1	O95825	-0.135694	0.213452	Not significant	-0.0512584	0.66115	Not significant	-0.120041	0.278991	Not significant	NA	NA	NA	0.0212445	0.825825	Not significant	-0.136921	0.208666	Not significant
CS	O75390	0.0524119	0.675518	Not significant	0.0781029	0.638099	Not significant	0.0313651	0.845992	Not significant	-0.0314667	0.784769	Not significant	-0.109336	0.478022	Not significant	0.16996	0.238296	Not significant
CSDE1	O75534	0.122186	0.234875	Not significant	-0.0176591	0.774908	Not significant	-0.0285964	0.788044	Not significant	-0.0307746	0.767388	Not significant	-0.079699	0.299295	Not significant	-0.0269185	0.82162	Not significant
CSE1L	P55060	0.104468	0.425788	Not significant	0.130906	0.121779	Not significant	0.0282138	0.727438	Not significant	-0.063829	0.523426	Not significant	0.0347731	0.682779	Not significant	0.115377	0.180791	Not significant
CSK	P41240	NA	NA	NA	-0.00598514	0.96572	Not significant	-0.332215	0.0108152	Higher in Control	-0.0498643	0.671174	Not significant	0.00315416	0.980711	Not significant	0.0539518	0.623309	Not significant
CSMD3	Q7Z407	0.18542	0.12598	Not significant	NA	NA	NA	NA	NA	NA	NA	NA	NA	NA	NA	NA	NA	NA	NA
CSNK1A1	P48729	NA	NA	NA	0.0306094	0.830843	Not significant	NA	NA	NA	-0.0844982	0.336092	Not significant	-0.0639624	0.67081	Not significant	0.032786	0.755771	Not significant
CSNK1D	P48730	0.925818	9.09713e-05	Higher in Alcohol.Use.Disorder	-0.0433867	0.844748	Not significant	0.111257	0.541523	Not significant	-0.417097	0.0754929	Not significant	0.370068	0.0639069	Not significant	-0.0343034	0.839688	Not significant
CSNK1E	P49674	0.114096	0.779903	Not significant	-0.14015	0.556961	Not significant	0.0520172	0.743482	Not significant	-0.641575	0.0240919	Higher in Control	-0.189344	0.224145	Not significant	0.0711294	0.787608	Not significant
CSNK1G1	Q9HCP0	NA	NA	NA	NA	NA	NA	0.257893	0.0771316	Not significant	-0.0612759	0.549896	Not significant	NA	NA	NA	-0.123552	0.246817	Not significant
CSNK1G2	P78368	NA	NA	NA	0.0327564	0.731678	Not significant	NA	NA	NA	NA	NA	NA	-0.0851289	0.23731	Not significant	NA	NA	NA
CSNK2A1	P68400	-0.128451	0.324723	Not significant	-0.0866185	0.734253	Not significant	0.0309946	0.828305	Not significant	-0.0735826	0.623362	Not significant	-0.135296	0.34909	Not significant	0.097281	0.508972	Not significant
CSNK2A2	P19784	-0.0954384	0.377509	Not significant	0.0932623	0.426295	Not significant	-0.00633464	0.961982	Not significant	0.0681572	0.4952	Not significant	-0.0233045	0.830849	Not significant	0.114836	0.385642	Not significant
CSNK2B	P67870	0.0395619	0.737082	Not significant	0.0427606	0.810283	Not significant	0.050979	0.674429	Not significant	-0.218325	0.165604	Not significant	-0.0861189	0.584263	Not significant	-0.137212	0.340035	Not significant
CSPG4	Q6UVK1	0.115792	0.361998	Not significant	-0.00252241	0.98476	Not significant	0.032865	0.76826	Not significant	0.137393	0.267098	Not significant	0.169312	0.131678	Not significant	-0.148958	0.15146	Not significant
CSPG5	O95196	NA	NA	NA	NA	NA	NA	NA	NA	NA	-0.485895	0.0920764	Not significant	NA	NA	NA	NA	NA	NA
CSRP1	P21291	-0.168024	0.379825	Not significant	0.117503	0.546017	Not significant	-0.171478	0.267017	Not significant	-0.0888925	0.480032	Not significant	-0.0191526	0.911968	Not significant	0.0737592	0.518451	Not significant
CST1	P01037	NA	NA	NA	-0.148051	0.749922	Not significant	NA	NA	NA	NA	NA	NA	NA	NA	NA	NA	NA	NA
CST3	P01034	0.721381	0.0117328	Higher in Alcohol.Use.Disorder	0.025452	0.899821	Not significant	0.00355496	0.986471	Not significant	0.00012901	0.999351	Not significant	0.16809	0.303382	Not significant	0.364518	0.111392	Not significant
CST4	P01036	-0.358425	0.122138	Not significant	NA	NA	NA	0.0485727	0.863376	Not significant	NA	NA	NA	NA	NA	NA	-0.346731	0.177481	Not significant
CSTA	P01040	-0.532811	0.246689	Not significant	0.198515	0.816566	Not significant	-0.451258	0.103159	Not significant	NA	NA	NA	0.489291	0.160931	Not significant	-0.578147	0.0663972	Not significant
CSTB	P04080	-0.160468	0.309952	Not significant	0.13109	0.336677	Not significant	0.128042	0.424017	Not significant	-0.163271	0.383679	Not significant	-0.09408	0.556945	Not significant	0.287457	0.0841453	Not significant
CSTF2	P33240	NA	NA	NA	0.0778189	0.363388	Not significant	0.106402	0.649062	Not significant	-0.111548	0.370151	Not significant	-0.231272	0.220814	Not significant	-0.0406174	0.847361	Not significant
CSTF2T	Q9H0L4	-0.0324437	0.844015	Not significant	-0.127553	0.367328	Not significant	NA	NA	NA	-0.304108	0.0761023	Not significant	0.0180069	0.93992	Not significant	0.0767954	0.686556	Not significant
CSTF3	Q12996	NA	NA	NA	NA	NA	NA	NA	NA	NA	NA	NA	NA	-0.148413	0.298015	Not significant	0.102949	0.270711	Not significant
CTBP1	Q13363	0.129864	0.347324	Not significant	-0.231199	0.112464	Not significant	0.455966	0.0393728	Higher in Alcohol.Use.Disorder	0.0535248	0.674732	Not significant	-0.10308	0.257516	Not significant	-0.21809	0.157765	Not significant
CTBP2	P56545	-0.0669585	0.657683	Not significant	-0.186361	0.382059	Not significant	0.167852	0.477826	Not significant	-0.0616759	0.718909	Not significant	0.022174	0.897592	Not significant	-0.0144246	0.926777	Not significant
CTDP1	Q9Y5B0	0.0130478	0.912898	Not significant	0.166321	0.246937	Not significant	NA	NA	NA	-0.181338	0.249473	Not significant	0.122952	0.559324	Not significant	0.0964996	0.543044	Not significant
CTH	P32929	0.121104	0.422873	Not significant	0.0431124	0.691361	Not significant	NA	NA	NA	-0.0939006	0.240817	Not significant	0.0465666	0.739836	Not significant	-0.0199813	0.923036	Not significant
CTIF	O43310	0.00214952	0.984937	Not significant	0.143637	0.148677	Not significant	0.0392797	0.850359	Not significant	0.0453327	0.793147	Not significant	0.00719202	0.951261	Not significant	0.124592	0.445295	Not significant
CTNNA1	P35221	-0.217068	0.131466	Not significant	0.0936338	0.384254	Not significant	-0.0170391	0.861014	Not significant	0.0553145	0.676701	Not significant	0.112253	0.654402	Not significant	0.000855506	0.993855	Not significant
CTNNA2	P26232	-0.129208	0.15756	Not significant	0.0563069	0.421425	Not significant	0.452672	0.00232916	Higher in Alcohol.Use.Disorder	-0.0127678	0.873494	Not significant	0.0167855	0.803302	Not significant	0.0562819	0.632999	Not significant
CTNNA3	Q9UI47	-0.123479	0.650145	Not significant	0.137517	0.466274	Not significant	-0.0433766	0.804028	Not significant	-0.0383297	0.837773	Not significant	0.0236035	0.845094	Not significant	0.229095	0.251521	Not significant
CTNNB1	P35222	0.138694	0.141891	Not significant	0.077214	0.308939	Not significant	0.241546	0.0128587	Higher in Alcohol.Use.Disorder	-0.0605478	0.478316	Not significant	-0.022878	0.752223	Not significant	0.0263704	0.765333	Not significant
CTNNBL1	Q8WYA6	NA	NA	NA	NA	NA	NA	0.055597	0.792364	Not significant	-0.0418072	0.681876	Not significant	0.00440705	0.966919	Not significant	0.10586	0.46475	Not significant
CTNND1	O60716	0.11945	0.370254	Not significant	-0.190128	0.0217289	Higher in Control	0.0442382	0.690144	Not significant	-0.114381	0.437427	Not significant	-0.11425	0.292958	Not significant	-0.0176	0.851868	Not significant
CTNND2	Q9UQB3	0.262208	0.141526	Not significant	-0.0372306	0.737984	Not significant	0.363289	0.02135	Higher in Alcohol.Use.Disorder	-0.0271934	0.837173	Not significant	-0.165375	0.295686	Not significant	0.117881	0.404182	Not significant
CTPS1	P17812	-0.0739895	0.556437	Not significant	-0.00403349	0.960087	Not significant	0.248384	0.0699863	Not significant	-0.0682638	0.446616	Not significant	0.102711	0.252824	Not significant	0.000369334	0.996817	Not significant
CTPS2	Q9NRF8	NA	NA	NA	NA	NA	NA	0.0634366	0.508956	Not significant	-0.0783761	0.414452	Not significant	NA	NA	NA	0.385681	0.106846	Not significant
CTR9	Q6PD62	NA	NA	NA	NA	NA	NA	NA	NA	NA	0.14691	0.218435	Not significant	-0.229738	0.209263	Not significant	-0.0585941	0.55156	Not significant
CTSB	P07858	NA	NA	NA	0.153782	0.128174	Not significant	NA	NA	NA	0.270215	0.158008	Not significant	0.176754	0.466399	Not significant	0.340883	0.0609908	Not significant
CTSD	P07339	0.410529	0.0922986	Not significant	0.213915	0.163425	Not significant	0.279301	0.148172	Not significant	0.127064	0.54719	Not significant	0.0887827	0.550775	Not significant	0.372637	0.0112742	Higher in Alcohol.Use.Disorder
CTSF	Q9UBX1	NA	NA	NA	NA	NA	NA	NA	NA	NA	NA	NA	NA	0.231546	0.0907297	Not significant	0.0839807	0.516208	Not significant
CTSG	P08311	NA	NA	NA	NA	NA	NA	-0.248743	0.339825	Not significant	NA	NA	NA	NA	NA	NA	NA	NA	NA
CTSZ	Q9UBR2	0.706404	0.00281656	Higher in Alcohol.Use.Disorder	0.359473	0.0150562	Higher in Alcohol.Use.Disorder	0.595448	0.0303402	Higher in Alcohol.Use.Disorder	0.0552474	0.784329	Not significant	0.155727	0.473427	Not significant	0.578537	0.019284	Higher in Alcohol.Use.Disorder
CTTN	Q14247	0.603451	0.000376664	Higher in Alcohol.Use.Disorder	0.0395465	0.809686	Not significant	-0.125544	0.386468	Not significant	-0.189249	0.329292	Not significant	-0.120555	0.456778	Not significant	0.0485403	0.749393	Not significant
CTTNBP2	Q8WZ74	-0.136561	0.446174	Not significant	-0.0137109	0.910222	Not significant	0.100699	0.547794	Not significant	-0.0140001	0.910839	Not significant	0.105566	0.42295	Not significant	-0.11868	0.402258	Not significant
CTTNBP2NL	Q9P2B4	-0.129645	0.159836	Not significant	NA	NA	NA	NA	NA	NA	-0.110455	0.321069	Not significant	0.0447993	0.711627	Not significant	NA	NA	NA
CTU2	Q2VPK5	NA	NA	NA	NA	NA	NA	-0.187422	0.24067	Not significant	NA	NA	NA	NA	NA	NA	0.320341	0.0530925	Not significant
CUEDC1	Q9NWM3	0.0745592	0.727082	Not significant	NA	NA	NA	-0.0767801	0.737979	Not significant	NA	NA	NA	NA	NA	NA	0.532479	0.0977734	Not significant
CUEDC2	Q9H467	NA	NA	NA	NA	NA	NA	-0.22577	0.183689	Not significant	-0.101247	0.259104	Not significant	-0.341185	0.274525	Not significant	NA	NA	NA
CUL1	Q13616	0.432615	0.0236967	Higher in Alcohol.Use.Disorder	0.0302768	0.729546	Not significant	-0.0804743	0.563565	Not significant	-0.214636	0.0967701	Not significant	0.00696601	0.947979	Not significant	0.0916234	0.60262	Not significant
CUL2	Q13617	0.0864985	0.420541	Not significant	-0.191238	0.0839098	Not significant	-0.257002	0.00410177	Higher in Control	-0.214653	0.0742359	Not significant	-0.165691	0.144759	Not significant	-0.00445247	0.960085	Not significant
CUL3	Q13618	0.124306	0.249768	Not significant	-0.00331467	0.960498	Not significant	0.128111	0.0739053	Not significant	-0.137401	0.128424	Not significant	0.025108	0.750808	Not significant	-0.0294627	0.741111	Not significant
CUL4A	Q13619	0.248421	0.266721	Not significant	0.0343889	0.695462	Not significant	-0.0294269	0.796016	Not significant	-0.231663	0.0437367	Higher in Control	0.112762	0.311155	Not significant	-0.0466997	0.602356	Not significant
CUL4B	Q13620	0.190248	0.155563	Not significant	-0.0276694	0.774567	Not significant	0.00828397	0.940175	Not significant	-0.070559	0.494381	Not significant	-0.0832114	0.249747	Not significant	-0.0525383	0.572905	Not significant
CUL5	Q93034	-0.0486958	0.615908	Not significant	0.0692744	0.297915	Not significant	0.0231076	0.766538	Not significant	-0.113023	0.17591	Not significant	-0.0982516	0.247126	Not significant	-0.183327	0.0132497	Higher in Control
CUL7	Q14999	-0.162929	0.196919	Not significant	NA	NA	NA	0.193861	0.317648	Not significant	-0.264257	0.246118	Not significant	0.081655	0.222507	Not significant	-0.220393	0.0948463	Not significant
CUL9	Q8IWT3	-0.402138	0.00969409	Higher in Control	0.00725437	0.966546	Not significant	0.263199	0.146186	Not significant	0.00678144	0.969127	Not significant	0.00884832	0.964461	Not significant	-0.117577	0.265209	Not significant
CUTA	O60888	-0.282367	0.0245222	Higher in Control	-0.0190917	0.797247	Not significant	-0.0432111	0.661319	Not significant	-0.293011	0.0462428	Higher in Control	-0.0574121	0.548496	Not significant	-0.151449	0.0857812	Not significant
CUTC	Q9NTM9	-0.23267	0.0925685	Not significant	-0.154164	0.16274	Not significant	0.0610775	0.676029	Not significant	0.151474	0.31706	Not significant	0.0367532	0.78446	Not significant	0.0573923	0.629388	Not significant
CUX1	Q13948	0.147747	0.593167	Not significant	NA	NA	NA	NA	NA	NA	0.22377	0.274167	Not significant	NA	NA	NA	-0.103988	0.541184	Not significant
CUX1	P39880	NA	NA	NA	0.181429	0.122519	Not significant	NA	NA	NA	0.163567	0.470934	Not significant	NA	NA	NA	NA	NA	NA
CYB5A	P00167	0.622788	0.00624776	Higher in Alcohol.Use.Disorder	0.196123	0.337227	Not significant	0.0329303	0.838918	Not significant	-0.0333346	0.848187	Not significant	0.0297618	0.866499	Not significant	0.197406	0.227062	Not significant
CYB5B	O43169	0.293702	0.323297	Not significant	0.0575852	0.753563	Not significant	0.0482971	0.758968	Not significant	-0.47583	0.02505	Higher in Control	-0.187537	0.520151	Not significant	-0.0170423	0.892381	Not significant
CYB5R1	Q9UHQ9	0.153037	0.126166	Not significant	-0.0533376	0.61926	Not significant	-0.154045	0.240145	Not significant	0.0846359	0.542763	Not significant	0.149161	0.174327	Not significant	-0.0295176	0.847162	Not significant
CYB5R2	Q6BCY4	-0.00616826	0.981857	Not significant	0.196555	0.165346	Not significant	-0.262518	0.331918	Not significant	0.0558989	0.736321	Not significant	0.0219133	0.903382	Not significant	0.00843665	0.95727	Not significant
CYB5R3	P00387	0.0839103	0.386043	Not significant	0.160891	0.0507138	Not significant	0.0137244	0.885143	Not significant	0.0350988	0.693533	Not significant	0.108147	0.163452	Not significant	-0.0841593	0.394745	Not significant
CYBRD1	Q53TN4	NA	NA	NA	NA	NA	NA	NA	NA	NA	-0.0401016	0.910855	Not significant	NA	NA	NA	0.274388	0.355618	Not significant
CYC1	P08574	-0.0222054	0.804551	Not significant	-0.0760408	0.610741	Not significant	-0.15067	0.406641	Not significant	-0.173778	0.17211	Not significant	-0.0530583	0.614902	Not significant	-0.300456	0.079671	Not significant
CYCS	P99999	-0.089946	0.608769	Not significant	0.0926521	0.745468	Not significant	0.0827908	0.733783	Not significant	-0.0434816	0.85114	Not significant	-0.0444469	0.826299	Not significant	0.219734	0.460476	Not significant
CYFIP1	Q7L576	-0.138016	0.152311	Not significant	0.0252424	0.807754	Not significant	0.0836219	0.376583	Not significant	0.013927	0.917847	Not significant	0.138621	0.314946	Not significant	0.0301906	0.823974	Not significant
CYFIP2	Q96F07	0.197994	0.135839	Not significant	0.039359	0.633376	Not significant	0.313411	0.0769408	Not significant	-0.0240689	0.802328	Not significant	-0.0135385	0.878609	Not significant	0.0549327	0.600593	Not significant
CYGB	Q8WWM9	NA	NA	NA	NA	NA	NA	0.228756	0.278934	Not significant	NA	NA	NA	0.199432	0.120579	Not significant	0.441104	0.0664677	Not significant
CYLD	Q9NQC7	0.147053	0.278953	Not significant	-0.0729495	0.442948	Not significant	0.407407	0.0645617	Not significant	-0.197132	0.0935858	Not significant	-0.151976	0.286615	Not significant	-0.12134	0.337372	Not significant
CYP27A1	Q02318	-0.00164481	0.990292	Not significant	0.296558	0.274345	Not significant	0.263058	0.104191	Not significant	0.103047	0.486796	Not significant	0.165875	0.283137	Not significant	0.149484	0.258605	Not significant
CYP2S1	Q96SQ9	NA	NA	NA	NA	NA	NA	NA	NA	NA	NA	NA	NA	NA	NA	NA	-0.246862	0.0850967	Not significant
CYP46A1	Q9Y6A2	0.264385	0.101587	Not significant	0.0191111	0.878254	Not significant	0.0692892	0.678492	Not significant	0.158751	0.176467	Not significant	0.299532	0.0411986	Higher in Alcohol.Use.Disorder	0.338762	0.0667535	Not significant
CYP4F11	Q9HBI6	NA	NA	NA	-0.176618	0.105125	Not significant	NA	NA	NA	0.297447	0.159396	Not significant	-0.0731797	0.638316	Not significant	0.180222	0.298868	Not significant
CYP4X1	Q8N118	0.0552835	0.786008	Not significant	NA	NA	NA	NA	NA	NA	NA	NA	NA	0.2929	0.0402451	Higher in Alcohol.Use.Disorder	NA	NA	NA
CYP7B1	O75881	NA	NA	NA	NA	NA	NA	0.0431761	0.799224	Not significant	NA	NA	NA	NA	NA	NA	NA	NA	NA
CYTH1	Q15438	0.025481	0.91238	Not significant	-0.0101581	0.910198	Not significant	-0.00543685	0.964391	Not significant	0.145182	0.466661	Not significant	0.144869	0.45059	Not significant	0.0271959	0.798944	Not significant
CYTH2	Q99418	NA	NA	NA	0.0230545	0.841951	Not significant	0.205685	0.273534	Not significant	-0.119071	0.616795	Not significant	0.151331	0.473224	Not significant	-0.177054	0.403605	Not significant
CYTH3	O43739	-0.0755794	0.466375	Not significant	-0.195928	0.0248266	Higher in Control	0.259574	0.0803738	Not significant	-0.129957	0.363341	Not significant	0.177893	0.134001	Not significant	-0.12486	0.248489	Not significant
D2HGDH	Q8N465	-0.345476	0.0112864	Higher in Control	-0.20707	0.152205	Not significant	-0.0576519	0.795374	Not significant	-0.347253	0.114924	Not significant	-0.333663	0.125688	Not significant	-0.202036	0.216071	Not significant
DAAM1	Q9Y4D1	0.242345	0.0906968	Not significant	-0.0777353	0.63674	Not significant	0.308438	0.126098	Not significant	0.0101041	0.92028	Not significant	0.0625279	0.560273	Not significant	0.121002	0.392132	Not significant
DAAM2	Q86T65	0.0605863	0.691304	Not significant	0.286599	0.021008	Higher in Alcohol.Use.Disorder	0.354128	0.0334503	Higher in Alcohol.Use.Disorder	0.225457	0.154031	Not significant	0.250239	0.0751481	Not significant	0.349572	0.0112339	Higher in Alcohol.Use.Disorder
DAB2IP	Q5VWQ8	-0.0397316	0.840507	Not significant	-0.117398	0.293063	Not significant	0.117002	0.396163	Not significant	0.130594	0.153315	Not significant	0.088296	0.551665	Not significant	-0.0774812	0.497959	Not significant
DACT3	Q96B18	0.206094	0.282638	Not significant	NA	NA	NA	NA	NA	NA	NA	NA	NA	-0.0200185	0.858709	Not significant	0.0260587	0.893154	Not significant
DAD1	P61803	NA	NA	NA	NA	NA	NA	0.325575	0.0273928	Higher in Alcohol.Use.Disorder	NA	NA	NA	0.0102834	0.889277	Not significant	NA	NA	NA
DAG1	Q14118	0.691579	0.00498209	Higher in Alcohol.Use.Disorder	0.24466	0.102935	Not significant	0.208852	0.227778	Not significant	0.0909021	0.595701	Not significant	0.199025	0.271842	Not significant	0.196145	0.17909	Not significant
DAGLA	Q9Y4D2	-0.147311	0.307373	Not significant	0.0437314	0.751915	Not significant	0.368892	0.00468693	Higher in Alcohol.Use.Disorder	0.0171137	0.904377	Not significant	-0.0114951	0.904293	Not significant	-0.157349	0.143559	Not significant
DAGLB	Q8NCG7	NA	NA	NA	0.0248631	0.811426	Not significant	0.104243	0.555451	Not significant	0.161501	0.303504	Not significant	0.125691	0.518085	Not significant	-0.0680003	0.552408	Not significant
DAO	P14920	NA	NA	NA	NA	NA	NA	NA	NA	NA	NA	NA	NA	NA	NA	NA	-0.481875	0.209411	Not significant
DAP	P51397	NA	NA	NA	-0.104707	0.623903	Not significant	-0.275897	0.302906	Not significant	-0.350895	0.250418	Not significant	NA	NA	NA	0.221939	0.539774	Not significant
DAP3	P51398	0.0593638	0.694859	Not significant	0.0194877	0.884406	Not significant	0.0773792	0.349259	Not significant	0.108564	0.371127	Not significant	0.19143	0.279561	Not significant	0.012634	0.920461	Not significant
DAPK1	P53355	NA	NA	NA	NA	NA	NA	NA	NA	NA	-0.161667	0.0734483	Not significant	NA	NA	NA	0.0786658	0.628639	Not significant
DAPK3	O43293	0.056711	0.570477	Not significant	-0.144424	0.349685	Not significant	-0.326413	0.09028	Not significant	-0.0181885	0.909787	Not significant	-0.103193	0.514948	Not significant	-0.183486	0.309338	Not significant
DARS	P14868	0.0834275	0.343722	Not significant	-0.160262	0.0413891	Higher in Control	0.121928	0.196662	Not significant	-0.0698646	0.439732	Not significant	-0.181249	0.0567681	Not significant	0.0504159	0.707612	Not significant
DARS2	Q6PI48	0.116942	0.319585	Not significant	0.264964	0.0429321	Higher in Alcohol.Use.Disorder	0.403483	0.00989859	Higher in Alcohol.Use.Disorder	0.328877	0.0450974	Higher in Alcohol.Use.Disorder	-0.00338961	0.973106	Not significant	0.399986	0.0148279	Higher in Alcohol.Use.Disorder
DAZAP1	Q96EP5	NA	NA	NA	-0.115814	0.464287	Not significant	-0.0114461	0.937421	Not significant	-0.306198	0.0265876	Higher in Control	-0.182104	0.20797	Not significant	0.194778	0.270108	Not significant
DBI	P07108	0.608397	0.136839	Not significant	0.0848642	0.786134	Not significant	-0.100666	0.795716	Not significant	-0.279489	0.46545	Not significant	-0.245581	0.52589	Not significant	0.452511	0.133767	Not significant
DBN1	Q16643	0.152148	0.207088	Not significant	-0.00577205	0.956112	Not significant	0.217014	0.136702	Not significant	-0.149854	0.309512	Not significant	-0.139811	0.386212	Not significant	-0.0637842	0.545436	Not significant
DBNDD1	Q9H9R9	NA	NA	NA	NA	NA	NA	0.209226	0.24108	Not significant	NA	NA	NA	-0.547056	0.0333901	Higher in Control	-0.00650028	0.974365	Not significant
DBNL	Q9UJU6	0.0550525	0.663606	Not significant	-0.142488	0.13991	Not significant	-0.0509935	0.581978	Not significant	-0.254224	0.0702168	Not significant	-0.0799751	0.412572	Not significant	-0.139437	0.183547	Not significant
DBT	P11182	1.04067	0.00951689	Higher in Alcohol.Use.Disorder	0.0692676	0.719251	Not significant	0.133577	0.439077	Not significant	0.0410639	0.752815	Not significant	0.158883	0.400038	Not significant	0.32579	0.220237	Not significant
DCAF1	Q9Y4B6	-0.161288	0.0549464	Not significant	NA	NA	NA	NA	NA	NA	-0.168409	0.0712326	Not significant	0.049252	0.524843	Not significant	NA	NA	NA
DCAF11	Q8TEB1	NA	NA	NA	NA	NA	NA	NA	NA	NA	-0.153336	0.0961128	Not significant	NA	NA	NA	NA	NA	NA
DCAF6	Q58WW2	NA	NA	NA	0.0190845	0.901589	Not significant	NA	NA	NA	NA	NA	NA	NA	NA	NA	NA	NA	NA
DCAF7	P61962	0.0720581	0.520991	Not significant	0.00583882	0.969377	Not significant	0.0224128	0.86828	Not significant	-0.100291	0.213768	Not significant	0.0666332	0.528435	Not significant	-0.0491282	0.811622	Not significant
DCAF8	Q5TAQ9	NA	NA	NA	NA	NA	NA	NA	NA	NA	NA	NA	NA	-0.12309	0.385618	Not significant	NA	NA	NA
DCAKD	Q8WVC6	-0.0259705	0.837647	Not significant	0.113404	0.403199	Not significant	0.11782	0.430874	Not significant	0.147327	0.270541	Not significant	0.218518	0.140105	Not significant	0.130423	0.262945	Not significant
DCC	P43146	0.0491061	0.744019	Not significant	0.123493	0.451407	Not significant	0.259711	0.325445	Not significant	0.0107288	0.943565	Not significant	0.230715	0.0734614	Not significant	0.0371178	0.874649	Not significant
DCD	P81605	-0.0518461	0.94572	Not significant	-0.11878	0.8662	Not significant	-0.223411	0.715423	Not significant	1.78703	0.0227886	Higher in Alcohol.Use.Disorder	0.413008	0.483966	Not significant	-1.51908	0.0541228	Not significant
DCHS1	Q96JQ0	NA	NA	NA	NA	NA	NA	NA	NA	NA	0.0449952	0.826269	Not significant	NA	NA	NA	NA	NA	NA
DCLK1	O15075	-0.308015	0.00619993	Higher in Control	-0.299342	0.000245346	Higher in Control	0.0741019	0.53845	Not significant	-0.398778	0.00747294	Higher in Control	-0.203386	0.0451014	Higher in Control	-0.10329	0.302403	Not significant
DCLK2	Q8N568	-0.0760324	0.569953	Not significant	0.00432802	0.963519	Not significant	0.151759	0.252087	Not significant	-0.244423	0.0038095	Higher in Control	-0.0957856	0.280437	Not significant	-0.0635815	0.539252	Not significant
DCN	P07585	NA	NA	NA	0.400557	0.231799	Not significant	-0.254337	0.62056	Not significant	NA	NA	NA	NA	NA	NA	0.0743708	0.815491	Not significant
DCPS	Q96C86	-0.0125726	0.913003	Not significant	-0.0302599	0.844806	Not significant	-0.225492	0.202267	Not significant	-0.588913	0.0277295	Higher in Control	-0.308738	0.26235	Not significant	0.0876146	0.570047	Not significant
DCTN1	Q14203	0.209649	0.0558098	Not significant	-0.0356584	0.570293	Not significant	-0.153546	0.0908493	Not significant	-0.167606	0.0222092	Higher in Control	-0.016688	0.785941	Not significant	0.034973	0.644079	Not significant
DCTN2	Q13561	0.150917	0.222591	Not significant	-0.00459956	0.964072	Not significant	-0.111738	0.266262	Not significant	-0.249144	0.00469272	Higher in Control	0.00658523	0.931923	Not significant	-0.00725502	0.9246	Not significant
DCTN3	O75935	-0.0103935	0.956055	Not significant	0.0657193	0.436231	Not significant	-0.0510083	0.735449	Not significant	0.0326156	0.793943	Not significant	-0.0462134	0.815172	Not significant	-0.0766604	0.667362	Not significant
DCTN4	Q9UJW0	0.075504	0.499095	Not significant	0.0832311	0.324721	Not significant	-0.141459	0.255693	Not significant	-0.168822	0.121001	Not significant	-0.162709	0.219423	Not significant	0.112352	0.365252	Not significant
DCTN5	Q9BTE1	NA	NA	NA	NA	NA	NA	NA	NA	NA	NA	NA	NA	NA	NA	NA	-0.106918	0.206958	Not significant
DCTN6	O00399	NA	NA	NA	NA	NA	NA	0.098937	0.40092	Not significant	0.213021	0.0579411	Not significant	NA	NA	NA	NA	NA	NA
DCTPP1	Q9H773	0.0837674	0.771113	Not significant	-0.221961	0.199472	Not significant	NA	NA	NA	-0.106689	0.403446	Not significant	-0.198535	0.202153	Not significant	-0.118621	0.414508	Not significant
DCUN1D1	Q96GG9	NA	NA	NA	-0.018258	0.846013	Not significant	-0.359109	0.0264248	Higher in Control	-0.0641902	0.547278	Not significant	-0.0679449	0.623477	Not significant	0.166395	0.338376	Not significant
DCUN1D3	Q8IWE4	0.010662	0.917096	Not significant	NA	NA	NA	NA	NA	NA	0.0451613	0.775109	Not significant	-0.069864	0.639762	Not significant	0.0529873	0.695696	Not significant
DCUN1D5	Q9BTE7	NA	NA	NA	NA	NA	NA	NA	NA	NA	NA	NA	NA	NA	NA	NA	-0.0709473	0.627089	Not significant
DCX	O43602	-0.0575487	0.557698	Not significant	-0.328535	0.130261	Not significant	0.124515	0.58244	Not significant	-0.298296	0.165718	Not significant	-0.124259	0.328274	Not significant	-0.172697	0.310524	Not significant
DCXR	Q7Z4W1	0.250672	0.0511801	Not significant	0.425391	0.01292	Higher in Alcohol.Use.Disorder	0.290514	0.0512319	Not significant	0.370576	0.0211031	Higher in Alcohol.Use.Disorder	0.388132	0.00638961	Higher in Alcohol.Use.Disorder	0.328893	0.0162312	Higher in Alcohol.Use.Disorder
DDAH1	O94760	0.0166985	0.857737	Not significant	-0.104345	0.347523	Not significant	0.0891208	0.380613	Not significant	-0.167287	0.122855	Not significant	-0.104603	0.348273	Not significant	-0.0765507	0.383892	Not significant
DDAH2	O95865	-0.150662	0.271047	Not significant	-0.0406152	0.786682	Not significant	0.0180623	0.88911	Not significant	-0.0452618	0.740397	Not significant	-0.135111	0.262368	Not significant	-0.0976554	0.420157	Not significant
DDB1	Q16531	0.238621	0.0475095	Higher in Alcohol.Use.Disorder	0.0146216	0.904905	Not significant	-0.0307908	0.730738	Not significant	0.00388795	0.972519	Not significant	-0.0331509	0.793141	Not significant	0.130248	0.111804	Not significant
DDC	P20711	NA	NA	NA	NA	NA	NA	-0.600626	0.00211169	Higher in Control	-0.0290799	0.833632	Not significant	NA	NA	NA	-0.164157	0.303278	Not significant
DDHD1	Q8NEL9	0.12084	0.366185	Not significant	0.00656803	0.935758	Not significant	0.0362988	0.755267	Not significant	-0.217167	0.112425	Not significant	-0.086408	0.213683	Not significant	-0.0513475	0.674003	Not significant
DDHD2	O94830	-0.0349498	0.770099	Not significant	0.0315907	0.695682	Not significant	0.175575	0.151378	Not significant	-0.0702047	0.443545	Not significant	0.153661	0.0725389	Not significant	-0.215995	0.07729	Not significant
DDI2	Q5TDH0	0.0885215	0.513407	Not significant	-0.130985	0.183659	Not significant	0.13253	0.147421	Not significant	-0.23644	0.063432	Not significant	0.00945453	0.93248	Not significant	-0.0218657	0.869431	Not significant
DDN	O94850	NA	NA	NA	NA	NA	NA	NA	NA	NA	NA	NA	NA	0.113451	0.419586	Not significant	NA	NA	NA
DDOST	P39656	-0.391528	0.000759743	Higher in Control	0.0889195	0.343617	Not significant	0.126989	0.30338	Not significant	0.235779	0.201448	Not significant	0.18119	0.139091	Not significant	-0.215148	0.136857	Not significant
DDR1	Q08345	0.0843745	0.526759	Not significant	0.0270839	0.816596	Not significant	0.0881204	0.62676	Not significant	0.119005	0.376993	Not significant	0.00643464	0.947656	Not significant	0.0361062	0.700748	Not significant
DDRGK1	Q96HY6	0.189569	0.101821	Not significant	0.102381	0.204505	Not significant	0.144045	0.2492	Not significant	0.0865943	0.546159	Not significant	0.18608	0.0950793	Not significant	0.110614	0.288603	Not significant
DDT	P30046	-0.593084	0.0362012	Higher in Control	-0.110335	0.572704	Not significant	-0.204501	0.338652	Not significant	-0.354985	0.188362	Not significant	-0.119141	0.399821	Not significant	-0.201975	0.281657	Not significant
DDX1	Q92499	-0.128917	0.236578	Not significant	-0.0204626	0.801798	Not significant	-0.00827465	0.922202	Not significant	0.0135454	0.897807	Not significant	0.0266252	0.750151	Not significant	0.0101734	0.921081	Not significant
DDX17	Q92841	0.0988125	0.627361	Not significant	-0.0105201	0.91574	Not significant	0.0936772	0.417441	Not significant	0.0409291	0.826984	Not significant	-0.024447	0.764582	Not significant	0.273631	0.134162	Not significant
DDX19A	Q9NUU7	NA	NA	NA	0.0740802	0.430112	Not significant	NA	NA	NA	-0.249599	0.101046	Not significant	-0.0897509	0.425772	Not significant	-0.0431342	0.690098	Not significant
DDX21	Q9NR30	NA	NA	NA	NA	NA	NA	NA	NA	NA	0.00849217	0.946391	Not significant	NA	NA	NA	NA	NA	NA
DDX23	Q9BUQ8	0.0301469	0.823799	Not significant	-0.00860751	0.959276	Not significant	0.00529238	0.971783	Not significant	0.0876587	0.711721	Not significant	-0.0293227	0.790861	Not significant	-0.0267771	0.821482	Not significant
DDX24	Q9GZR7	NA	NA	NA	NA	NA	NA	-0.176081	0.641819	Not significant	NA	NA	NA	NA	NA	NA	NA	NA	NA
DDX27	Q96GQ7	-0.0275636	0.819862	Not significant	0.0910715	0.613278	Not significant	NA	NA	NA	0.0656253	0.559061	Not significant	0.174982	0.359149	Not significant	NA	NA	NA
DDX28	Q9NUL7	NA	NA	NA	NA	NA	NA	NA	NA	NA	0.0432829	0.858241	Not significant	NA	NA	NA	0.0299309	0.770285	Not significant
DDX39A	O00148	NA	NA	NA	NA	NA	NA	NA	NA	NA	-0.0178312	0.936062	Not significant	NA	NA	NA	0.0146697	0.888696	Not significant
DDX39B	Q13838	0.142439	0.193283	Not significant	-0.0587964	0.513286	Not significant	-0.0622324	0.502942	Not significant	-0.192466	0.0613189	Not significant	0.00987091	0.912601	Not significant	-0.0923856	0.466826	Not significant
DDX3X	O00571	-0.0924754	0.468561	Not significant	0.0180595	0.840956	Not significant	0.0554263	0.537922	Not significant	-0.0548489	0.716912	Not significant	-0.0351758	0.741437	Not significant	-0.048252	0.658298	Not significant
DDX3Y	O15523	0.0157072	0.910267	Not significant	-0.00246463	0.987225	Not significant	0.0467971	0.736648	Not significant	-0.15663	0.44725	Not significant	0.0374948	0.741279	Not significant	0.106742	0.653933	Not significant
DDX42	Q86XP3	-0.0377383	0.712943	Not significant	-0.0698985	0.560867	Not significant	0.0477945	0.742589	Not significant	-0.030038	0.839265	Not significant	0.109724	0.277065	Not significant	0.208168	0.349239	Not significant
DDX46	Q7L014	-0.0428131	0.600944	Not significant	0.0134209	0.879774	Not significant	NA	NA	NA	0.0767156	0.367868	Not significant	0.121163	0.127185	Not significant	0.0925978	0.471371	Not significant
DDX5	P17844	-0.0485059	0.656649	Not significant	0.141132	0.127007	Not significant	0.221902	0.218342	Not significant	-0.0380391	0.774267	Not significant	0.0560518	0.681449	Not significant	-0.0423027	0.673519	Not significant
DDX58	O95786	NA	NA	NA	NA	NA	NA	0.0135925	0.901739	Not significant	NA	NA	NA	NA	NA	NA	NA	NA	NA
DDX6	P26196	0.14904	0.275806	Not significant	-0.0628588	0.488548	Not significant	0.189331	0.0501811	Not significant	0.0615365	0.761659	Not significant	-0.079468	0.377403	Not significant	-0.0558613	0.609033	Not significant
DECR1	Q16698	0.41188	0.0624695	Not significant	0.401432	0.00206263	Higher in Alcohol.Use.Disorder	0.300936	0.133836	Not significant	0.0707302	0.58743	Not significant	0.294146	0.0224403	Higher in Alcohol.Use.Disorder	0.335832	0.0517245	Not significant
DEDD	O75618	NA	NA	NA	NA	NA	NA	NA	NA	NA	NA	NA	NA	NA	NA	NA	0.272116	0.0439062	Higher in Alcohol.Use.Disorder
DEK	P35659	0.291674	0.137694	Not significant	NA	NA	NA	0.268934	0.228776	Not significant	NA	NA	NA	-0.147387	0.298634	Not significant	0.306527	0.113782	Not significant
DENND1A	Q8TEH3	NA	NA	NA	0.0821851	0.517946	Not significant	-0.0670076	0.653823	Not significant	-0.155827	0.320313	Not significant	0.0837688	0.550645	Not significant	-0.0425163	0.790438	Not significant
DENND4B	O75064	0.122362	0.360705	Not significant	-0.0270246	0.835934	Not significant	0.0961618	0.443639	Not significant	0.0175298	0.904709	Not significant	0.152599	0.280996	Not significant	0.0485752	0.731526	Not significant
DENND4C	Q5VZ89	NA	NA	NA	0.00560375	0.955234	Not significant	NA	NA	NA	NA	NA	NA	NA	NA	NA	NA	NA	NA
DENND5A	Q6IQ26	NA	NA	NA	NA	NA	NA	NA	NA	NA	NA	NA	NA	NA	NA	NA	0.244159	0.266686	Not significant
DENND5B	Q6ZUT9	NA	NA	NA	-0.145663	0.336402	Not significant	0.0111712	0.892633	Not significant	0.0083355	0.96395	Not significant	-0.112161	0.333975	Not significant	0.0262636	0.814018	Not significant
DENR	O43583	0.768398	0.0124018	Higher in Alcohol.Use.Disorder	0.0403854	0.850628	Not significant	0.0987677	0.733398	Not significant	-0.250446	0.289476	Not significant	-0.0838812	0.763446	Not significant	0.0312294	0.87532	Not significant
DEPDC5	O75140	-0.18085	0.31332	Not significant	0.111909	0.0803959	Not significant	NA	NA	NA	0.0942878	0.535208	Not significant	-0.0327511	0.788219	Not significant	0.246953	0.0739785	Not significant
DEPTOR	Q8TB45	NA	NA	NA	NA	NA	NA	NA	NA	NA	0.0395091	0.774489	Not significant	NA	NA	NA	0.0760771	0.627805	Not significant
DERA	Q9Y315	-0.351474	0.0624074	Not significant	0.0178186	0.907513	Not significant	0.168834	0.402599	Not significant	0.0173191	0.919248	Not significant	0.0614053	0.640537	Not significant	-0.087696	0.547785	Not significant
DES	P17661	-0.461866	0.234333	Not significant	0.794044	0.136413	Not significant	-0.37656	0.149006	Not significant	-0.172319	0.728048	Not significant	0.316833	0.219656	Not significant	0.530524	0.293833	Not significant
DFFA	O00273	0.261071	0.0873888	Not significant	-0.036574	0.83702	Not significant	-0.149152	0.463625	Not significant	-0.0304246	0.847838	Not significant	-0.0212303	0.88684	Not significant	-0.00998276	0.941188	Not significant
DGKA	P23743	NA	NA	NA	-0.00275381	0.968503	Not significant	NA	NA	NA	-0.180432	0.149461	Not significant	0.136691	0.182187	Not significant	NA	NA	NA
DGKB	Q9Y6T7	0.5291	0.0670843	Not significant	-0.0105064	0.941581	Not significant	NA	NA	NA	-0.392437	0.0252051	Higher in Control	0.125223	0.475067	Not significant	NA	NA	NA
DGKE	P52429	-0.145142	0.105633	Not significant	0.000371114	0.995522	Not significant	0.239378	0.215321	Not significant	NA	NA	NA	0.0185031	0.821761	Not significant	0.0724765	0.526909	Not significant
DGKG	P49619	NA	NA	NA	NA	NA	NA	0.111147	0.365731	Not significant	NA	NA	NA	NA	NA	NA	NA	NA	NA
DGKH	Q86XP1	-0.338478	0.0098535	Higher in Control	-0.107426	0.241315	Not significant	0.0872971	0.668016	Not significant	0.183771	0.232242	Not significant	NA	NA	NA	NA	NA	NA
DGKI	O75912	0.00821223	0.93653	Not significant	-0.143153	0.300431	Not significant	NA	NA	NA	-0.411034	0.0123145	Higher in Control	-0.0107596	0.903867	Not significant	NA	NA	NA
DGKQ	P52824	0.329799	0.057333	Not significant	-0.133931	0.431544	Not significant	0.120234	0.521243	Not significant	-0.0156373	0.927564	Not significant	-0.124197	0.343429	Not significant	0.0190513	0.898379	Not significant
DGKZ	Q13574	-0.110909	0.30738	Not significant	0.170172	0.157836	Not significant	0.108248	0.38873	Not significant	-0.303226	0.0224358	Higher in Control	-0.112385	0.615075	Not significant	-0.151771	0.232755	Not significant
DGLUCY	Q7Z3D6	0.704451	0.0683481	Not significant	0.574204	0.160052	Not significant	0.719558	0.103535	Not significant	0.567598	0.261723	Not significant	0.399916	0.395906	Not significant	0.370529	0.391219	Not significant
DGUOK	Q16854	0.239277	0.217831	Not significant	NA	NA	NA	NA	NA	NA	0.10641	0.426286	Not significant	NA	NA	NA	0.126938	0.476469	Not significant
DHCR24	Q15392	NA	NA	NA	-0.0798508	0.394967	Not significant	NA	NA	NA	NA	NA	NA	NA	NA	NA	NA	NA	NA
DHCR7	Q9UBM7	NA	NA	NA	0.324961	0.0956818	Not significant	0.527191	0.0474231	Higher in Alcohol.Use.Disorder	NA	NA	NA	0.0660076	0.762761	Not significant	0.582575	0.000551222	Higher in Alcohol.Use.Disorder
DHODH	Q02127	0.283999	0.113422	Not significant	0.00688365	0.951012	Not significant	0.421668	0.0692433	Not significant	0.187119	0.345478	Not significant	0.440418	0.0176128	Higher in Alcohol.Use.Disorder	-0.162431	0.314808	Not significant
DHRS11	Q6UWP2	NA	NA	NA	-0.03459	0.715047	Not significant	-0.24861	0.17469	Not significant	-0.149806	0.208085	Not significant	-0.0403347	0.694869	Not significant	-0.10697	0.342635	Not significant
DHRS13	Q6UX07	-0.0715098	0.475365	Not significant	NA	NA	NA	0.00257514	0.975129	Not significant	NA	NA	NA	NA	NA	NA	0.0213304	0.852158	Not significant
DHRS4	Q9BTZ2	0.190315	0.232445	Not significant	0.0887884	0.573153	Not significant	0.11396	0.361683	Not significant	-0.00583007	0.976215	Not significant	-0.0629532	0.678367	Not significant	-0.110096	0.613946	Not significant
DHRS7	Q9Y394	0.0962292	0.598548	Not significant	0.187178	0.158386	Not significant	0.0526797	0.757135	Not significant	0.214819	0.239316	Not significant	0.087124	0.509289	Not significant	0.0381229	0.758802	Not significant
DHRS7B	Q6IAN0	NA	NA	NA	NA	NA	NA	0.0989307	0.445573	Not significant	NA	NA	NA	0.0653993	0.470305	Not significant	0.0811261	0.755485	Not significant
DHTKD1	Q96HY7	1.41651	0.000122649	Higher in Alcohol.Use.Disorder	0.34201	0.199847	Not significant	0.0937596	0.700496	Not significant	0.253717	0.333588	Not significant	0.503377	0.0336527	Higher in Alcohol.Use.Disorder	0.763955	0.0114819	Higher in Alcohol.Use.Disorder
DHX15	O43143	0.0600307	0.606544	Not significant	0.0993612	0.467586	Not significant	0.11575	0.345989	Not significant	-0.112537	0.223916	Not significant	0.0660743	0.42665	Not significant	0.126445	0.177096	Not significant
DHX16	O60231	NA	NA	NA	0.0030829	0.980234	Not significant	NA	NA	NA	0.089305	0.42452	Not significant	NA	NA	NA	NA	NA	NA
DHX29	Q7Z478	-0.277505	0.034705	Higher in Control	0.0897481	0.455764	Not significant	NA	NA	NA	0.0391132	0.820417	Not significant	0.178014	0.344859	Not significant	-0.0943459	0.423135	Not significant
DHX30	Q7L2E3	0.234732	0.00903078	Higher in Alcohol.Use.Disorder	-0.0631147	0.388092	Not significant	0.173949	0.157283	Not significant	-0.103015	0.40766	Not significant	-0.00898605	0.917712	Not significant	0.0850713	0.33782	Not significant
DHX36	Q9H2U1	NA	NA	NA	0.0290166	0.863718	Not significant	-0.152958	0.220981	Not significant	0.123009	0.369472	Not significant	-0.0460705	0.725049	Not significant	-0.13606	0.292198	Not significant
DHX38	Q92620	NA	NA	NA	NA	NA	NA	NA	NA	NA	NA	NA	NA	NA	NA	NA	0.032767	0.76349	Not significant
DHX57	Q6P158	0.0449189	0.675592	Not significant	0.0381195	0.759367	Not significant	0.195841	0.0699086	Not significant	-0.0553814	0.790321	Not significant	-0.0986885	0.379397	Not significant	0.0147969	0.953906	Not significant
DHX9	Q08211	-0.0437963	0.542374	Not significant	-0.0431366	0.586732	Not significant	0.156779	0.0614578	Not significant	-0.0170699	0.812749	Not significant	0.0853235	0.1906	Not significant	-0.0641692	0.532676	Not significant
DIABLO	Q9NR28	0.459831	0.00321024	Higher in Alcohol.Use.Disorder	0.361045	0.00277849	Higher in Alcohol.Use.Disorder	0.420088	0.00595427	Higher in Alcohol.Use.Disorder	0.277357	0.0254445	Higher in Alcohol.Use.Disorder	0.431673	0.00029846	Higher in Alcohol.Use.Disorder	0.412564	0.00116616	Higher in Alcohol.Use.Disorder
DIAPH1	O60610	0.195576	0.172435	Not significant	-0.166331	0.173372	Not significant	-0.292105	0.130968	Not significant	0.166654	0.251502	Not significant	0.203609	0.198145	Not significant	-0.174626	0.22807	Not significant
DIAPH2	O60879	0.0916236	0.597026	Not significant	0.103641	0.515509	Not significant	-0.108064	0.690838	Not significant	-0.0168125	0.859247	Not significant	0.0116054	0.900845	Not significant	-0.0926285	0.570306	Not significant
DIP2A	Q14689	-0.212815	0.0571003	Not significant	-0.0506411	0.608952	Not significant	0.145928	0.149705	Not significant	-0.00728269	0.960872	Not significant	-0.0184285	0.813592	Not significant	-0.128745	0.45909	Not significant
DIP2B	Q9P265	0.0125768	0.889469	Not significant	0.101248	0.260251	Not significant	-0.0176351	0.847664	Not significant	0.111156	0.257651	Not significant	0.057635	0.43472	Not significant	0.0680749	0.372031	Not significant
DIP2C	Q9Y2E4	0.0591581	0.533902	Not significant	-0.0774398	0.323587	Not significant	0.118958	0.22961	Not significant	-0.00428105	0.954978	Not significant	0.103297	0.384257	Not significant	0.059804	0.466333	Not significant
DIRAS1	O95057	-0.20908	0.0433087	Higher in Control	-0.0580594	0.669401	Not significant	0.0440035	0.733465	Not significant	-0.209273	0.0976683	Not significant	-0.217237	0.0576827	Not significant	-0.178716	0.17752	Not significant
DIRAS2	Q96HU8	-0.00399735	0.970934	Not significant	-0.227367	0.16613	Not significant	0.197315	0.218456	Not significant	-0.544637	0.000404129	Higher in Control	-0.212675	0.184515	Not significant	-0.145979	0.395835	Not significant
DIS3	Q9Y2L1	NA	NA	NA	NA	NA	NA	NA	NA	NA	0.020053	0.866412	Not significant	NA	NA	NA	-0.0558597	0.68781	Not significant
DIS3L2	Q8IYB7	0.130652	0.381801	Not significant	0.0485041	0.700795	Not significant	0.00591815	0.966742	Not significant	-0.0494008	0.710294	Not significant	-0.0932344	0.470197	Not significant	-0.00415111	0.967785	Not significant
DIXDC1	Q155Q3	NA	NA	NA	NA	NA	NA	0.0645982	0.728143	Not significant	NA	NA	NA	-0.0640622	0.555036	Not significant	NA	NA	NA
DKC1	O60832	0.19523	0.206156	Not significant	0.123605	0.186901	Not significant	-0.026281	0.876274	Not significant	NA	NA	NA	NA	NA	NA	-0.133472	0.23055	Not significant
DKK3	Q9UBP4	0.57965	0.00173324	Higher in Alcohol.Use.Disorder	0.104336	0.492897	Not significant	0.479928	0.0255435	Higher in Alcohol.Use.Disorder	0.0607578	0.760288	Not significant	0.0134655	0.913418	Not significant	0.414037	0.0125169	Higher in Alcohol.Use.Disorder
DLAT	P10515	0.158597	0.161557	Not significant	0.213937	0.00776581	Higher in Alcohol.Use.Disorder	0.187674	0.189535	Not significant	0.263508	0.0251267	Higher in Alcohol.Use.Disorder	0.268261	0.00578142	Higher in Alcohol.Use.Disorder	0.1619	0.0484213	Higher in Alcohol.Use.Disorder
DLC1	Q96QB1	NA	NA	NA	NA	NA	NA	NA	NA	NA	-0.189619	0.0829923	Not significant	NA	NA	NA	NA	NA	NA
DLD	P09622	0.149437	0.255714	Not significant	0.101418	0.178326	Not significant	0.129717	0.369809	Not significant	0.108626	0.458001	Not significant	0.22495	0.0259397	Higher in Alcohol.Use.Disorder	0.266755	0.0180416	Higher in Alcohol.Use.Disorder
DLG1	Q12959	0.228369	0.0648007	Not significant	-0.187332	0.0916308	Not significant	-0.125508	0.269786	Not significant	-0.220116	0.0386199	Higher in Control	-0.162154	0.190061	Not significant	0.0180104	0.890802	Not significant
DLG2	Q15700	0.102144	0.275832	Not significant	-0.113876	0.164228	Not significant	0.140373	0.394321	Not significant	0.11679	0.190177	Not significant	1.82571e-05	0.999819	Not significant	0.0755395	0.488989	Not significant
DLG3	Q92796	0.0610286	0.394515	Not significant	-0.106849	0.212223	Not significant	0.222733	0.0891357	Not significant	-0.0507948	0.635317	Not significant	-0.0246759	0.724862	Not significant	-0.122688	0.248701	Not significant
DLG4	P78352	0.0727783	0.446316	Not significant	-0.139273	0.234791	Not significant	0.541932	0.0554938	Not significant	-0.0478298	0.728813	Not significant	-0.0393043	0.695026	Not significant	-0.0813479	0.418954	Not significant
DLG5	Q8TDM6	0.24433	0.245106	Not significant	0.0617919	0.362374	Not significant	NA	NA	NA	0.134777	0.249416	Not significant	NA	NA	NA	NA	NA	NA
DLGAP1	O14490	0.271676	0.0977796	Not significant	-0.104491	0.502272	Not significant	0.751879	0.159921	Not significant	0.323489	0.0172912	Higher in Alcohol.Use.Disorder	0.0572134	0.581446	Not significant	0.0764943	0.631292	Not significant
DLGAP2	Q9P1A6	0.0447763	0.640316	Not significant	0.107625	0.565449	Not significant	NA	NA	NA	-0.19718	0.357124	Not significant	-0.061721	0.619615	Not significant	NA	NA	NA
DLGAP3	O95886	0.21482	0.211408	Not significant	0.000626706	0.995603	Not significant	1.16554	0.00056424	Higher in Alcohol.Use.Disorder	-0.0405762	0.761559	Not significant	0.112034	0.384558	Not significant	-0.193577	0.546545	Not significant
DLGAP4	Q9Y2H0	0.505219	3.39577e-05	Higher in Alcohol.Use.Disorder	-0.0545838	0.707683	Not significant	0.248928	0.210883	Not significant	-0.0778754	0.588837	Not significant	-0.167457	0.403802	Not significant	0.00256215	0.991619	Not significant
DLST	P36957	0.090859	0.331857	Not significant	0.285572	0.00800088	Higher in Alcohol.Use.Disorder	0.285149	0.0443588	Higher in Alcohol.Use.Disorder	0.241949	0.0343226	Higher in Alcohol.Use.Disorder	0.290339	0.00497622	Higher in Alcohol.Use.Disorder	0.17665	0.133777	Not significant
DMAP1	Q9NPF5	NA	NA	NA	0.0841439	0.387749	Not significant	NA	NA	NA	0.140332	0.330729	Not significant	0.00743121	0.942371	Not significant	NA	NA	NA
DMD	P11532	0.0031759	0.97846	Not significant	0.113348	0.319309	Not significant	0.0933879	0.527341	Not significant	0.0949106	0.509074	Not significant	0.115381	0.378352	Not significant	-0.156668	0.401886	Not significant
DMKN	Q6E0U4	NA	NA	NA	-0.242965	0.727784	Not significant	0.172207	0.769888	Not significant	0.417981	0.233001	Not significant	0.59486	0.0373132	Higher in Alcohol.Use.Disorder	-0.275104	0.416052	Not significant
DMTN	Q08495	0.389091	0.0412361	Higher in Alcohol.Use.Disorder	-0.157331	0.204531	Not significant	-0.2433	0.0973006	Not significant	-0.295024	0.0813726	Not significant	-0.130742	0.45114	Not significant	-0.0772618	0.626161	Not significant
DMWD	Q09019	0.298642	0.0288691	Higher in Alcohol.Use.Disorder	-0.103648	0.265512	Not significant	0.106962	0.492217	Not significant	-0.212034	0.10122	Not significant	-0.0223648	0.793813	Not significant	0.00717004	0.943161	Not significant
DMXL1	Q9Y485	0.00378927	0.983081	Not significant	-0.057271	0.673596	Not significant	0.126538	0.264719	Not significant	-0.0717491	0.581829	Not significant	0.0505872	0.694438	Not significant	0.0260851	0.866675	Not significant
DMXL2	Q8TDJ6	0.0450937	0.577267	Not significant	-0.154969	0.124167	Not significant	0.162836	0.368666	Not significant	-0.202696	0.0720393	Not significant	-0.102672	0.188691	Not significant	-0.0920257	0.292605	Not significant
DNA2	P51530	NA	NA	NA	NA	NA	NA	NA	NA	NA	NA	NA	NA	-0.0252302	0.862241	Not significant	NA	NA	NA
DNAAF5	Q86Y56	NA	NA	NA	0.253882	0.0276986	Higher in Alcohol.Use.Disorder	-0.0853763	0.612982	Not significant	NA	NA	NA	NA	NA	NA	-0.108288	0.215527	Not significant
DNAJA1	P31689	-0.159168	0.244584	Not significant	-0.0578212	0.466741	Not significant	-0.0914725	0.394686	Not significant	-0.167481	0.127764	Not significant	-0.167503	0.0689871	Not significant	-0.0286705	0.781826	Not significant
DNAJA2	O60884	0.17764	0.125288	Not significant	-0.143703	0.280116	Not significant	-0.108644	0.329128	Not significant	-0.257028	0.0519213	Not significant	-0.21241	0.0988785	Not significant	-0.0270504	0.853158	Not significant
DNAJA3	Q96EY1	-0.0775004	0.438644	Not significant	0.197844	0.0751358	Not significant	0.229163	0.115416	Not significant	0.15616	0.205184	Not significant	0.139934	0.271407	Not significant	-0.0920593	0.222576	Not significant
DNAJA4	Q8WW22	-0.324777	0.037105	Higher in Control	0.0862142	0.3875	Not significant	-0.114406	0.355439	Not significant	0.0615445	0.614707	Not significant	0.0531993	0.66772	Not significant	-0.144209	0.138484	Not significant
DNAJB1	P25685	-0.0651691	0.426835	Not significant	0.150328	0.030414	Higher in Alcohol.Use.Disorder	0.249352	0.0560667	Not significant	0.146184	0.174895	Not significant	0.0376977	0.730551	Not significant	-0.0549399	0.686681	Not significant
DNAJB11	Q9UBS4	0.16262	0.200087	Not significant	0.115944	0.361761	Not significant	0.256692	0.0661144	Not significant	0.117	0.291454	Not significant	0.171109	0.0477689	Higher in Alcohol.Use.Disorder	0.122927	0.389198	Not significant
DNAJB12	Q9NXW2	0.120735	0.537415	Not significant	0.151167	0.0989356	Not significant	0.209892	0.30479	Not significant	0.158236	0.464417	Not significant	-0.014141	0.92431	Not significant	0.0491446	0.87312	Not significant
DNAJB14	Q8TBM8	0.263889	0.010624	Higher in Alcohol.Use.Disorder	-0.231942	0.234945	Not significant	NA	NA	NA	0.292983	0.142819	Not significant	-0.0567608	0.784395	Not significant	NA	NA	NA
DNAJB2	P25686	0.125341	0.332579	Not significant	0.0372028	0.745922	Not significant	0.214174	0.0331493	Higher in Alcohol.Use.Disorder	0.128234	0.258068	Not significant	0.0457994	0.624354	Not significant	0.151996	0.260719	Not significant
DNAJB4	Q9UDY4	0.0236273	0.834029	Not significant	0.0284691	0.823781	Not significant	0.0268773	0.835156	Not significant	-0.116211	0.27671	Not significant	-0.0408257	0.758645	Not significant	-0.140774	0.364292	Not significant
DNAJB6	O75190	-0.182252	0.203822	Not significant	0.0861709	0.412436	Not significant	0.261447	0.167188	Not significant	0.00422857	0.971435	Not significant	0.085066	0.465966	Not significant	0.173855	0.234883	Not significant
DNAJC10	Q8IXB1	NA	NA	NA	NA	NA	NA	0.14401	0.486506	Not significant	0.100762	0.566517	Not significant	NA	NA	NA	0.0516245	0.862676	Not significant
DNAJC11	Q9NVH1	0.114881	0.229604	Not significant	0.0198072	0.803913	Not significant	0.0741659	0.497205	Not significant	0.143853	0.207986	Not significant	0.102768	0.284515	Not significant	0.155767	0.109852	Not significant
DNAJC12	Q9UKB3	NA	NA	NA	0.117518	0.348002	Not significant	-0.150209	0.341791	Not significant	-0.0367383	0.706819	Not significant	-0.0802121	0.347199	Not significant	NA	NA	NA
DNAJC13	O75165	-0.185095	0.118319	Not significant	-0.122387	0.177683	Not significant	0.0349223	0.697186	Not significant	0.0726723	0.526854	Not significant	0.0147005	0.875692	Not significant	-0.144131	0.11143	Not significant
DNAJC16	Q9Y2G8	-0.231413	0.185892	Not significant	0.0755173	0.722273	Not significant	0.165097	0.164946	Not significant	0.380956	0.00319767	Higher in Alcohol.Use.Disorder	-0.0597233	0.775742	Not significant	-0.253843	0.0359612	Higher in Control
DNAJC17	Q9NVM6	NA	NA	NA	NA	NA	NA	NA	NA	NA	NA	NA	NA	0.204125	0.18034	Not significant	NA	NA	NA
DNAJC19	Q96DA6	-0.124582	0.421397	Not significant	-0.0208317	0.871524	Not significant	0.099346	0.509338	Not significant	-0.0612969	0.544481	Not significant	NA	NA	NA	-0.192164	0.139891	Not significant
DNAJC3	Q13217	0.4315	0.0639271	Not significant	0.0852912	0.382808	Not significant	0.18785	0.174856	Not significant	0.188915	0.349889	Not significant	0.0869741	0.574642	Not significant	0.319149	0.251109	Not significant
DNAJC30	Q96LL9	0.318309	0.109757	Not significant	-0.045249	0.65882	Not significant	0.308215	0.0421067	Higher in Alcohol.Use.Disorder	0.0970656	0.598636	Not significant	0.185892	0.359478	Not significant	NA	NA	NA
DNAJC5	Q9H3Z4	0.410105	0.115124	Not significant	-0.11477	0.362044	Not significant	0.220865	0.260714	Not significant	-0.137745	0.416888	Not significant	-0.166378	0.276839	Not significant	-0.00889154	0.961893	Not significant
DNAJC6	O75061	-0.110904	0.185494	Not significant	-0.201338	0.0682811	Not significant	-0.160414	0.144224	Not significant	-0.126853	0.216949	Not significant	-0.204114	0.0890249	Not significant	-0.274169	0.016448	Higher in Control
DNAJC7	Q99615	0.197936	0.133847	Not significant	0.100398	0.265711	Not significant	-0.0159414	0.857034	Not significant	-0.0106503	0.895339	Not significant	0.114164	0.279015	Not significant	0.156982	0.193009	Not significant
DNAJC8	O75937	0.0945266	0.596567	Not significant	NA	NA	NA	-0.114428	0.646613	Not significant	-0.359117	0.0299847	Higher in Control	-0.190739	0.112763	Not significant	-0.0267698	0.888268	Not significant
DNAL4	O96015	NA	NA	NA	NA	NA	NA	NA	NA	NA	-0.253532	0.125458	Not significant	NA	NA	NA	0.045098	0.781521	Not significant
DNASE2	O00115	0.325551	0.026379	Higher in Alcohol.Use.Disorder	NA	NA	NA	NA	NA	NA	NA	NA	NA	NA	NA	NA	0.308839	0.0329379	Higher in Alcohol.Use.Disorder
DNER	Q8NFT8	NA	NA	NA	NA	NA	NA	0.283937	0.225344	Not significant	NA	NA	NA	NA	NA	NA	0.0988232	0.357822	Not significant
DNLZ	Q5SXM8	NA	NA	NA	-0.111976	0.469145	Not significant	NA	NA	NA	0.119118	0.393655	Not significant	NA	NA	NA	NA	NA	NA
DNM1	Q05193	0.118047	0.170872	Not significant	-0.042756	0.588799	Not significant	0.0790797	0.50263	Not significant	-0.0524769	0.655716	Not significant	0.0100573	0.912809	Not significant	-0.0425879	0.541703	Not significant
DNM1L	O00429	-0.0304668	0.738031	Not significant	-0.0305574	0.613996	Not significant	0.0860341	0.430266	Not significant	-0.161529	0.0849102	Not significant	-0.133752	0.120415	Not significant	-0.123894	0.139682	Not significant
DNM2	P50570	0.430657	0.00277854	Higher in Alcohol.Use.Disorder	-0.0616648	0.530057	Not significant	-0.199397	0.124267	Not significant	0.11321	0.393069	Not significant	0.0038931	0.975124	Not significant	0.16052	0.187289	Not significant
DNM3	Q9UQ16	-0.36789	0.000304513	Higher in Control	0.0379459	0.709783	Not significant	-0.11007	0.258263	Not significant	0.157988	0.165944	Not significant	0.0650879	0.571705	Not significant	-0.161908	0.115027	Not significant
DNPEP	Q9ULA0	-0.331495	0.0133591	Higher in Control	-0.0937479	0.208593	Not significant	-0.0197713	0.874432	Not significant	-0.307124	0.0248625	Higher in Control	-0.0596765	0.600022	Not significant	-0.15248	0.10969	Not significant
DNPH1	O43598	0.21208	0.15292	Not significant	0.0783246	0.50019	Not significant	0.00686338	0.966042	Not significant	-0.163463	0.355061	Not significant	0.161451	0.382486	Not significant	0.0948204	0.471417	Not significant
DOC2A	Q14183	0.302046	0.122465	Not significant	-0.00122017	0.986855	Not significant	0.383178	0.133344	Not significant	0.118805	0.376097	Not significant	-0.0436897	0.748371	Not significant	NA	NA	NA
DOCK1	Q14185	-0.524327	0.000991314	Higher in Control	0.0262679	0.815388	Not significant	-0.10388	0.354002	Not significant	0.0838504	0.471256	Not significant	0.0780664	0.443474	Not significant	0.170163	0.0664315	Not significant
DOCK10	Q96BY6	0.0626579	0.75222	Not significant	0.131065	0.211979	Not significant	-0.0738488	0.482011	Not significant	0.00944875	0.938921	Not significant	0.196482	0.0415942	Higher in Alcohol.Use.Disorder	-0.00427082	0.958959	Not significant
DOCK11	Q5JSL3	0.159206	0.298124	Not significant	NA	NA	NA	NA	NA	NA	-0.142218	0.298362	Not significant	NA	NA	NA	0.0119785	0.941998	Not significant
DOCK3	Q8IZD9	0.174269	0.132783	Not significant	-0.00306365	0.974485	Not significant	0.0307577	0.792377	Not significant	0.00182671	0.986107	Not significant	0.144981	0.143481	Not significant	-0.0966566	0.251791	Not significant
DOCK4	Q8N1I0	0.292704	0.022821	Higher in Alcohol.Use.Disorder	0.160774	0.112518	Not significant	0.0308799	0.840897	Not significant	-0.151835	0.282744	Not significant	0.113688	0.461073	Not significant	0.0834065	0.473773	Not significant
DOCK5	Q9H7D0	-0.330609	0.0582561	Not significant	0.0913185	0.54785	Not significant	-0.286422	0.0477171	Higher in Control	-0.0667093	0.788391	Not significant	0.225403	0.328516	Not significant	0.0132826	0.925231	Not significant
DOCK6	Q96HP0	NA	NA	NA	NA	NA	NA	NA	NA	NA	NA	NA	NA	0.230301	0.0486221	Higher in Alcohol.Use.Disorder	NA	NA	NA
DOCK7	Q96N67	0.600582	0.00179839	Higher in Alcohol.Use.Disorder	NA	NA	NA	0.000160614	0.999254	Not significant	-0.185559	0.0669692	Not significant	0.017482	0.873764	Not significant	-0.0473473	0.668658	Not significant
DOCK9	Q9BZ29	0.0969077	0.630776	Not significant	0.154389	0.155124	Not significant	0.0751125	0.41326	Not significant	-0.203932	0.0706588	Not significant	0.0254608	0.743153	Not significant	0.0385934	0.77022	Not significant
DOHH	Q9BU89	NA	NA	NA	-0.0757674	0.548454	Not significant	NA	NA	NA	NA	NA	NA	NA	NA	NA	-0.181473	0.433541	Not significant
DOLPP1	Q86YN1	NA	NA	NA	NA	NA	NA	-0.218641	0.274492	Not significant	NA	NA	NA	NA	NA	NA	NA	NA	NA
DOPEY1	Q5JWR5	0.218035	0.0137815	Higher in Alcohol.Use.Disorder	-0.0787444	0.629768	Not significant	0.0997844	0.508994	Not significant	0.0545759	0.687132	Not significant	0.291868	0.283259	Not significant	-0.306513	0.0496332	Higher in Control
DOPEY2	Q9Y3R5	-0.135923	0.19381	Not significant	-0.163294	0.356803	Not significant	NA	NA	NA	-0.0146122	0.90722	Not significant	0.111779	0.443995	Not significant	NA	NA	NA
DPH1	Q9BZG8	-0.139987	0.243586	Not significant	NA	NA	NA	NA	NA	NA	NA	NA	NA	-0.0807615	0.57459	Not significant	-0.240779	0.0465643	Higher in Control
DPH2	Q9BQC3	NA	NA	NA	-0.164744	0.159041	Not significant	NA	NA	NA	0.119809	0.508206	Not significant	-0.070426	0.746826	Not significant	-0.133544	0.415982	Not significant
DPH5	Q9H2P9	-0.314892	0.0414268	Higher in Control	-0.0921219	0.310087	Not significant	-0.0103898	0.961851	Not significant	-0.157511	0.234778	Not significant	-0.0632641	0.557969	Not significant	-0.056181	0.744245	Not significant
DPM1	O60762	-0.152983	0.137913	Not significant	-0.152788	0.095547	Not significant	-0.21311	0.0968849	Not significant	-0.353369	0.00140884	Higher in Control	0.0784226	0.629547	Not significant	-0.170303	0.147513	Not significant
DPP10	Q8N608	-0.00749991	0.945816	Not significant	0.0182624	0.835948	Not significant	0.665215	0.00692682	Higher in Alcohol.Use.Disorder	0.0630853	0.58794	Not significant	-0.00479548	0.963384	Not significant	0.0911102	0.641072	Not significant
DPP3	Q9NY33	-0.280884	0.0107488	Higher in Control	0.0103906	0.906573	Not significant	-0.0340132	0.781733	Not significant	-0.199295	0.0421603	Higher in Control	-0.0885451	0.226124	Not significant	-0.0375546	0.661715	Not significant
DPP6	P42658	0.264402	0.179631	Not significant	-0.00186248	0.991298	Not significant	0.0975863	0.657641	Not significant	-0.177805	0.297385	Not significant	-0.0293437	0.859337	Not significant	0.180119	0.408772	Not significant
DPP7	Q9UHL4	-0.109213	0.642453	Not significant	0.196349	0.189669	Not significant	0.130103	0.555665	Not significant	0.116409	0.495125	Not significant	0.186039	0.447746	Not significant	0.22452	0.216565	Not significant
DPP8	Q6V1X1	0.216218	0.199169	Not significant	-0.0273271	0.869166	Not significant	0.097318	0.4155	Not significant	-0.0400745	0.743719	Not significant	0.150383	0.125066	Not significant	0.082127	0.626644	Not significant
DPP9	Q86TI2	-0.261348	0.0190883	Higher in Control	-0.0276372	0.771736	Not significant	0.0659779	0.53769	Not significant	0.0286694	0.827921	Not significant	0.00614149	0.937063	Not significant	-0.0594461	0.479962	Not significant
DPT	Q07507	NA	NA	NA	NA	NA	NA	NA	NA	NA	NA	NA	NA	0.205961	0.468957	Not significant	NA	NA	NA
DPYS	Q14117	0.131436	0.674723	Not significant	0.111016	0.686373	Not significant	0.775175	0.0245811	Higher in Alcohol.Use.Disorder	-0.149663	0.541326	Not significant	0.00880702	0.973238	Not significant	0.489468	0.0133092	Higher in Alcohol.Use.Disorder
DPYSL2	Q16555	-0.0280722	0.75282	Not significant	-0.00156798	0.984002	Not significant	-0.0129639	0.84223	Not significant	-0.079317	0.33474	Not significant	-0.0129702	0.854789	Not significant	-0.0662542	0.38422	Not significant
DPYSL3	Q14195	-0.0518063	0.576661	Not significant	-0.000134186	0.999242	Not significant	-0.020766	0.857462	Not significant	-0.263411	0.0807282	Not significant	-0.129974	0.362549	Not significant	0.141677	0.223718	Not significant
DPYSL4	O14531	-0.12659	0.0880252	Not significant	-0.17397	0.0337314	Higher in Control	-0.112973	0.338662	Not significant	-0.35628	0.000268881	Higher in Control	-0.189407	0.100308	Not significant	-0.169456	0.193274	Not significant
DPYSL5	Q9BPU6	-0.0946141	0.417477	Not significant	-0.0609612	0.594355	Not significant	-0.24837	0.151616	Not significant	-0.284451	0.00526656	Higher in Control	-0.179012	0.091641	Not significant	-0.0752135	0.476793	Not significant
DRG1	Q9Y295	-0.271206	0.00888656	Higher in Control	-0.0729867	0.618434	Not significant	0.0402709	0.711772	Not significant	-0.0168099	0.880435	Not significant	-0.0019437	0.987165	Not significant	-0.256597	0.125189	Not significant
DRG2	P55039	-0.00287329	0.982571	Not significant	-0.0770475	0.502884	Not significant	-0.10034	0.431549	Not significant	-0.213745	0.107505	Not significant	-0.20485	0.0297147	Higher in Control	0.0497573	0.769874	Not significant
DRP2	Q13474	NA	NA	NA	NA	NA	NA	NA	NA	NA	NA	NA	NA	NA	NA	NA	-0.202229	0.121388	Not significant
DSC1	Q08554	-0.405613	0.270873	Not significant	0.0408811	0.954446	Not significant	-0.284265	0.321222	Not significant	0.34088	0.306105	Not significant	0.226965	0.395603	Not significant	-0.217102	0.381092	Not significant
DSC3	Q14574	NA	NA	NA	0.106465	0.854482	Not significant	NA	NA	NA	NA	NA	NA	NA	NA	NA	NA	NA	NA
DSCR3	O14972	-0.232061	0.0252489	Higher in Control	NA	NA	NA	NA	NA	NA	NA	NA	NA	-0.00793108	0.966612	Not significant	-0.0684517	0.69777	Not significant
DSG1	Q02413	-0.353507	0.273584	Not significant	0.0331189	0.952809	Not significant	-0.285616	0.304963	Not significant	0.47554	0.188446	Not significant	0.438107	0.216135	Not significant	-0.0880358	0.670582	Not significant
DSP	P15924	-0.619156	0.144345	Not significant	0.136711	0.857684	Not significant	-0.255977	0.543386	Not significant	0.337339	0.424483	Not significant	0.44117	0.222083	Not significant	-0.29695	0.119514	Not significant
DST	Q03001	0.0540605	0.539437	Not significant	0.0382729	0.534882	Not significant	-0.0543038	0.512956	Not significant	-0.084173	0.286525	Not significant	0.0233667	0.780786	Not significant	0.0598052	0.398457	Not significant
DSTN	P60981	-0.0420425	0.808123	Not significant	-0.107778	0.415777	Not significant	-0.320727	0.0257515	Higher in Control	-0.30389	0.163427	Not significant	-0.247419	0.255524	Not significant	-0.032807	0.842116	Not significant
DSTYK	Q6XUX3	0.080186	0.5304	Not significant	NA	NA	NA	-0.169167	0.326881	Not significant	NA	NA	NA	NA	NA	NA	-0.217057	0.204766	Not significant
DTD1	Q8TEA8	0.192771	0.172753	Not significant	-0.0560511	0.487849	Not significant	-0.0474221	0.577273	Not significant	-0.291643	0.00667961	Higher in Control	-0.228399	0.057424	Not significant	-0.131229	0.17834	Not significant
DTNA	Q9Y4J8	0.734711	0.000819515	Higher in Alcohol.Use.Disorder	0.228635	0.150635	Not significant	0.190726	0.505054	Not significant	0.0480149	0.84055	Not significant	0.179161	0.31246	Not significant	0.0936756	0.669934	Not significant
DTNB	O60941	0.214042	0.281342	Not significant	-0.15515	0.0464959	Higher in Control	NA	NA	NA	0.195536	0.18569	Not significant	0.340123	0.0134061	Higher in Alcohol.Use.Disorder	NA	NA	NA
DTX3	Q8N9I9	NA	NA	NA	NA	NA	NA	NA	NA	NA	NA	NA	NA	0.23725	0.289616	Not significant	NA	NA	NA
DTYMK	P23919	-0.0489576	0.769783	Not significant	0.385772	0.00523922	Higher in Alcohol.Use.Disorder	0.348579	0.0237725	Higher in Alcohol.Use.Disorder	0.487532	0.0669752	Not significant	0.318004	0.0812578	Not significant	0.151751	0.336506	Not significant
DUS2	Q9NX74	NA	NA	NA	NA	NA	NA	NA	NA	NA	NA	NA	NA	NA	NA	NA	0.0888995	0.580966	Not significant
DUSP14	O95147	NA	NA	NA	0.248886	0.221057	Not significant	0.0875275	0.645643	Not significant	NA	NA	NA	NA	NA	NA	-0.069029	0.645954	Not significant
DUSP23	Q9BVJ7	0.0570372	0.753094	Not significant	0.14985	0.297332	Not significant	0.104435	0.623355	Not significant	0.0428963	0.730392	Not significant	0.0581803	0.535057	Not significant	-0.253011	0.257353	Not significant
DUSP26	Q9BV47	0.0361049	0.881356	Not significant	-0.000942028	0.994727	Not significant	0.140854	0.592073	Not significant	0.0200023	0.944536	Not significant	0.439721	0.0954197	Not significant	0.34137	0.350378	Not significant
DUSP3	P51452	0.334925	0.116684	Not significant	-0.00034098	0.998135	Not significant	-0.355614	0.0131401	Higher in Control	-0.338593	0.00264456	Higher in Control	-0.0779438	0.663791	Not significant	0.139907	0.446029	Not significant
DUT	P33316	-0.0401491	0.675806	Not significant	0.161304	0.0660192	Not significant	0.440261	0.0323416	Higher in Alcohol.Use.Disorder	0.102258	0.344535	Not significant	0.298911	0.00846172	Higher in Alcohol.Use.Disorder	0.379365	0.00326071	Higher in Alcohol.Use.Disorder
DVL3	Q92997	NA	NA	NA	-0.130657	0.417588	Not significant	NA	NA	NA	-0.0323989	0.870185	Not significant	0.0745969	0.711525	Not significant	-0.0437814	0.66109	Not significant
DYM	Q7RTS9	NA	NA	NA	0.00134005	0.990819	Not significant	NA	NA	NA	NA	NA	NA	NA	NA	NA	0.208463	0.217597	Not significant
DYNC1H1	Q14204	0.0394385	0.678123	Not significant	0.00172074	0.982466	Not significant	-0.101416	0.264142	Not significant	-0.19154	0.0424547	Higher in Control	-0.0552074	0.483808	Not significant	0.0651156	0.425828	Not significant
DYNC1I1	O14576	-0.045254	0.540476	Not significant	-0.0975529	0.158788	Not significant	-0.0954594	0.182825	Not significant	-0.300272	0.00284947	Higher in Control	-0.0655652	0.356313	Not significant	-0.0841266	0.326576	Not significant
DYNC1I2	Q13409	-0.0808242	0.542963	Not significant	0.187105	0.0364745	Higher in Alcohol.Use.Disorder	-0.093613	0.405303	Not significant	-0.121443	0.179038	Not significant	0.134867	0.0889711	Not significant	0.0400798	0.666222	Not significant
DYNC1LI1	Q9Y6G9	-0.0361943	0.788638	Not significant	0.00411691	0.965112	Not significant	-0.00300786	0.980135	Not significant	-0.242609	0.0384165	Higher in Control	-0.0857906	0.570809	Not significant	-0.16505	0.27195	Not significant
DYNC1LI2	O43237	0.173655	0.195445	Not significant	0.0133387	0.914549	Not significant	-0.181199	0.175208	Not significant	-0.257452	0.105344	Not significant	-0.0859008	0.61038	Not significant	0.0645941	0.601592	Not significant
DYNC2H1	Q8NCM8	-0.0962395	0.650921	Not significant	0.0784469	0.373952	Not significant	0.46477	0.0563811	Not significant	0.0536982	0.536573	Not significant	NA	NA	NA	NA	NA	NA
DYNLL1	P63167	NA	NA	NA	0.0982317	0.722273	Not significant	NA	NA	NA	NA	NA	NA	-0.090694	0.568157	Not significant	NA	NA	NA
DYNLL2	Q96FJ2	0.466677	0.0210762	Higher in Alcohol.Use.Disorder	NA	NA	NA	-0.148603	0.57583	Not significant	-0.243676	0.623115	Not significant	-0.00680936	0.970322	Not significant	0.333511	0.486888	Not significant
DYNLRB1	Q9NP97	NA	NA	NA	-0.0510557	0.51783	Not significant	-0.246381	0.169657	Not significant	-0.0262053	0.705135	Not significant	0.0999547	0.493886	Not significant	-0.0318979	0.793769	Not significant
DYRK1A	Q13627	NA	NA	NA	NA	NA	NA	-0.026928	0.858983	Not significant	0.041149	0.819446	Not significant	0.0595277	0.825254	Not significant	-0.259141	0.0886154	Not significant
DYSF	O75923	NA	NA	NA	NA	NA	NA	0.153191	0.320957	Not significant	NA	NA	NA	0.0424442	0.735469	Not significant	0.0309106	0.82403	Not significant
EARS2	Q5JPH6	0.410845	0.0335542	Higher in Alcohol.Use.Disorder	-0.00274345	0.980974	Not significant	0.275321	0.114001	Not significant	0.132577	0.540624	Not significant	0.177837	0.311079	Not significant	0.115523	0.591492	Not significant
ECE1	P42892	NA	NA	NA	NA	NA	NA	NA	NA	NA	NA	NA	NA	0.142676	0.282493	Not significant	NA	NA	NA
ECE2	O60344	NA	NA	NA	NA	NA	NA	NA	NA	NA	0.0625818	0.48753	Not significant	NA	NA	NA	0.0896684	0.531037	Not significant
ECEL1	O95672	NA	NA	NA	NA	NA	NA	NA	NA	NA	-0.0115306	0.938591	Not significant	NA	NA	NA	0.0648898	0.65157	Not significant
ECH1	Q13011	0.390062	0.00329792	Higher in Alcohol.Use.Disorder	0.234853	0.0124319	Higher in Alcohol.Use.Disorder	0.272044	0.0268092	Higher in Alcohol.Use.Disorder	0.246793	0.00686239	Higher in Alcohol.Use.Disorder	0.171642	0.0311902	Higher in Alcohol.Use.Disorder	0.261712	0.00361585	Higher in Alcohol.Use.Disorder
ECHDC1	Q9NTX5	0.106379	0.439901	Not significant	0.0263331	0.82673	Not significant	-0.208123	0.0808897	Not significant	-0.210702	0.093883	Not significant	-0.115946	0.259297	Not significant	-0.0270245	0.773251	Not significant
ECHDC2	Q86YB7	-0.287334	0.00167588	Higher in Control	0.0996696	0.411776	Not significant	0.113424	0.541034	Not significant	0.300427	0.121638	Not significant	NA	NA	NA	NA	NA	NA
ECHS1	P30084	0.115916	0.240933	Not significant	0.112947	0.137094	Not significant	0.156825	0.151892	Not significant	-0.0404097	0.654202	Not significant	0.164194	0.0600101	Not significant	0.179789	0.0430845	Higher in Alcohol.Use.Disorder
ECI1	P42126	0.46182	0.00624541	Higher in Alcohol.Use.Disorder	0.147026	0.322864	Not significant	0.275178	0.17496	Not significant	0.503649	0.0613022	Not significant	0.33397	0.0545557	Not significant	0.318623	0.0394899	Higher in Alcohol.Use.Disorder
ECI2	O75521	-0.0449279	0.673005	Not significant	NA	NA	NA	0.14688	0.440637	Not significant	-0.0771939	0.548006	Not significant	NA	NA	NA	NA	NA	NA
ECM1	Q16610	-0.198028	0.289078	Not significant	0.0798219	0.745991	Not significant	0.255932	0.565343	Not significant	0.649964	0.0615908	Not significant	0.0110933	0.95808	Not significant	-0.0248673	0.902812	Not significant
ECM29	Q5VYK3	-0.145719	0.418737	Not significant	-0.0600288	0.477103	Not significant	-0.0845962	0.407793	Not significant	-0.0981917	0.316574	Not significant	0.0414531	0.779001	Not significant	-0.0236422	0.83905	Not significant
ECSIT	Q9BQ95	-0.327792	0.0525743	Not significant	0.101465	0.483666	Not significant	0.0598056	0.723919	Not significant	0.0909023	0.603865	Not significant	0.2952	0.106395	Not significant	-0.0946837	0.521685	Not significant
EDC4	Q6P2E9	0.0548565	0.657363	Not significant	-0.0250295	0.851575	Not significant	0.115826	0.297305	Not significant	0.223931	0.0559798	Not significant	0.065661	0.607822	Not significant	-0.0951499	0.406294	Not significant
EDF1	O60869	-0.0144765	0.951541	Not significant	-0.0625929	0.53189	Not significant	-0.0415833	0.760017	Not significant	-0.434874	0.107489	Not significant	-0.289126	0.0542806	Not significant	-0.0624342	0.73737	Not significant
EDIL3	O43854	0.55372	0.0397866	Higher in Alcohol.Use.Disorder	0.848682	2.06791e-06	Higher in Alcohol.Use.Disorder	0.650417	0.00682025	Higher in Alcohol.Use.Disorder	0.920519	2.50884e-05	Higher in Alcohol.Use.Disorder	0.864686	9.50996e-05	Higher in Alcohol.Use.Disorder	0.758559	6.47445e-05	Higher in Alcohol.Use.Disorder
EDNRB	P24530	NA	NA	NA	NA	NA	NA	-0.0805889	0.780673	Not significant	NA	NA	NA	NA	NA	NA	-0.409367	0.00995763	Higher in Control
EEA1	Q15075	0.00228215	0.978719	Not significant	-0.0505033	0.495433	Not significant	0.119049	0.260925	Not significant	0.0202769	0.804528	Not significant	-0.0467665	0.506192	Not significant	-0.000654941	0.993298	Not significant
EEF1A2	Q05639	-0.0451558	0.724013	Not significant	0.0423461	0.775279	Not significant	-0.178085	0.329117	Not significant	-0.210781	0.241312	Not significant	-0.115587	0.44214	Not significant	0.102595	0.489793	Not significant
EEF1B2	P24534	0.0551985	0.823853	Not significant	0.0682884	0.767079	Not significant	0.165071	0.437576	Not significant	-0.0381534	0.853466	Not significant	-0.113118	0.636435	Not significant	0.00656535	0.976052	Not significant
EEF1D	P29692	-0.0061815	0.943824	Not significant	-0.0203725	0.850997	Not significant	-0.00216439	0.980058	Not significant	-0.167676	0.176488	Not significant	-0.163597	0.124635	Not significant	-0.170016	0.110924	Not significant
EEF1E1	O43324	-0.0983397	0.47401	Not significant	-0.178256	0.0694939	Not significant	0.241677	0.114671	Not significant	0.0223629	0.854275	Not significant	-0.217183	0.170514	Not significant	-0.152892	0.19974	Not significant
EEF1G	P26641	0.142893	0.235345	Not significant	-0.0231921	0.80676	Not significant	0.0720741	0.443437	Not significant	0.0106924	0.915406	Not significant	-0.0256582	0.748935	Not significant	-0.14658	0.201445	Not significant
EEF2	P13639	0.0368931	0.694996	Not significant	0.0624894	0.60314	Not significant	0.119406	0.246031	Not significant	0.160182	0.0841524	Not significant	-0.0568339	0.41375	Not significant	0.000491824	0.995288	Not significant
EEFSEC	P57772	0.953626	0.0986213	Not significant	-0.138924	0.194607	Not significant	-0.263985	0.06109	Not significant	-0.306448	0.0164751	Higher in Control	0.0579899	0.706445	Not significant	-0.167274	0.318545	Not significant
EEPD1	Q7L9B9	-0.252801	0.0449958	Higher in Control	NA	NA	NA	NA	NA	NA	NA	NA	NA	NA	NA	NA	NA	NA	NA
EFEMP1	Q12805	NA	NA	NA	NA	NA	NA	NA	NA	NA	-0.00965568	0.964768	Not significant	-0.0389375	0.844412	Not significant	-0.0817518	0.737083	Not significant
EFHD1	Q9BUP0	0.21363	0.309844	Not significant	0.210839	0.116208	Not significant	-0.0355884	0.841096	Not significant	0.133992	0.520124	Not significant	0.0660192	0.755585	Not significant	0.306868	0.105731	Not significant
EFHD2	Q96C19	0.0465131	0.799495	Not significant	-0.238983	0.123113	Not significant	0.0226815	0.922778	Not significant	-0.407054	0.00583657	Higher in Control	-0.263241	0.0367658	Higher in Control	-0.184225	0.382219	Not significant
EFL1	Q7Z2Z2	-0.29195	0.0795046	Not significant	-0.179873	0.086365	Not significant	-0.27623	0.0290496	Higher in Control	-0.119572	0.322703	Not significant	-0.193481	0.104731	Not significant	-0.238882	0.0437383	Higher in Control
EFNB3	Q15768	0.397649	0.0285105	Higher in Alcohol.Use.Disorder	-0.0282164	0.772057	Not significant	0.253132	0.185583	Not significant	-0.139701	0.400949	Not significant	0.0692578	0.590831	Not significant	0.141771	0.315337	Not significant
EFR3A	Q14156	0.00505398	0.971965	Not significant	-0.03867	0.739822	Not significant	NA	NA	NA	0.315546	0.0608007	Not significant	0.0973429	0.274717	Not significant	0.0651047	0.592506	Not significant
EFR3B	Q9Y2G0	-0.0497275	0.606915	Not significant	-0.162412	0.0362504	Higher in Control	0.164174	0.149684	Not significant	-0.0384584	0.679482	Not significant	0.0215466	0.794921	Not significant	-0.0515	0.553999	Not significant
EFS	O43281	NA	NA	NA	NA	NA	NA	NA	NA	NA	NA	NA	NA	NA	NA	NA	0.180809	0.155445	Not significant
EFTUD2	Q15029	-0.207283	0.277045	Not significant	-0.0124279	0.901612	Not significant	0.16391	0.16781	Not significant	0.113745	0.283866	Not significant	-0.0144276	0.876609	Not significant	0.0645406	0.585971	Not significant
EGFR	P00533	-0.154672	0.242791	Not significant	0.214903	0.0836793	Not significant	0.438134	0.0242415	Higher in Alcohol.Use.Disorder	0.415499	0.00675292	Higher in Alcohol.Use.Disorder	0.279268	0.18494	Not significant	-0.0762695	0.611011	Not significant
EGLN1	Q9GZT9	0.613046	0.00550517	Higher in Alcohol.Use.Disorder	0.0989358	0.481488	Not significant	-0.154935	0.414063	Not significant	-0.229739	0.385481	Not significant	-0.00681842	0.96485	Not significant	0.0968303	0.589118	Not significant
EHBP1	Q8NDI1	0.184307	0.331878	Not significant	-0.171451	0.147277	Not significant	-0.288037	0.407259	Not significant	-0.343768	0.0245359	Higher in Control	-0.119948	0.22689	Not significant	-0.183659	0.0504342	Not significant
EHBP1L1	Q8N3D4	NA	NA	NA	NA	NA	NA	NA	NA	NA	0.274164	0.0291567	Higher in Alcohol.Use.Disorder	NA	NA	NA	-0.0704158	0.645791	Not significant
EHD1	Q9H4M9	0.324463	0.0116798	Higher in Alcohol.Use.Disorder	-0.0588065	0.583439	Not significant	-0.183694	0.157882	Not significant	-0.023853	0.771829	Not significant	0.0293766	0.724597	Not significant	0.0282392	0.838336	Not significant
EHD2	Q9NZN4	0.215477	0.271563	Not significant	0.20046	0.224657	Not significant	-0.251911	0.330646	Not significant	0.0395287	0.781831	Not significant	0.189408	0.174726	Not significant	0.122555	0.563523	Not significant
EHD3	Q9NZN3	0.416812	0.0547423	Not significant	-0.0317591	0.849717	Not significant	0.195734	0.145977	Not significant	-0.184137	0.280938	Not significant	-0.093984	0.497877	Not significant	0.0202602	0.837449	Not significant
EHD4	Q9H223	0.212569	0.126987	Not significant	-0.0463008	0.754131	Not significant	-0.0859471	0.56263	Not significant	0.0610066	0.523145	Not significant	0.0261105	0.809677	Not significant	-0.0871474	0.657212	Not significant
EHHADH	Q08426	NA	NA	NA	NA	NA	NA	-0.161678	0.433654	Not significant	NA	NA	NA	-0.0404308	0.820402	Not significant	-0.0904065	0.541939	Not significant
EIF2A	Q9BY44	NA	NA	NA	NA	NA	NA	NA	NA	NA	-0.216206	0.108335	Not significant	NA	NA	NA	0.0370812	0.769086	Not significant
EIF2AK1	Q9BQI3	NA	NA	NA	NA	NA	NA	NA	NA	NA	NA	NA	NA	NA	NA	NA	-0.0541559	0.67778	Not significant
EIF2AK2	P19525	-0.148022	0.476262	Not significant	-0.0290115	0.866959	Not significant	-0.196555	0.158898	Not significant	-0.050706	0.713194	Not significant	-0.0565373	0.63144	Not significant	-0.183222	0.221902	Not significant
EIF2AK4	Q9P2K8	0.707065	0.0420274	Higher in Alcohol.Use.Disorder	0.105218	0.404092	Not significant	0.123959	0.521123	Not significant	0.0720462	0.698643	Not significant	-0.0927182	0.389343	Not significant	0.0815782	0.717898	Not significant
EIF2B1	Q14232	-0.322115	0.0179621	Higher in Control	-0.070587	0.553914	Not significant	0.239392	0.21708	Not significant	-0.0947393	0.436892	Not significant	-0.135146	0.252704	Not significant	-0.394206	0.0403631	Higher in Control
EIF2B2	P49770	0.205727	0.247912	Not significant	-0.0671198	0.639828	Not significant	0.0414211	0.734097	Not significant	0.185836	0.251077	Not significant	-0.0165861	0.900009	Not significant	-0.226191	0.167189	Not significant
EIF2B3	Q9NR50	NA	NA	NA	NA	NA	NA	NA	NA	NA	NA	NA	NA	NA	NA	NA	-0.0745484	0.36554	Not significant
EIF2B4	Q9UI10	0.0783445	0.581352	Not significant	0.0118554	0.921179	Not significant	-0.0409772	0.735568	Not significant	-0.0829365	0.559214	Not significant	-0.0485435	0.73938	Not significant	0.0291085	0.861956	Not significant
EIF2B5	Q13144	0.00387528	0.971292	Not significant	-0.0585618	0.656205	Not significant	0.0428106	0.765085	Not significant	-3.654e-05	0.999715	Not significant	0.0493477	0.71082	Not significant	0.0081149	0.944391	Not significant
EIF2D	P41214	NA	NA	NA	NA	NA	NA	NA	NA	NA	NA	NA	NA	NA	NA	NA	0.0485346	0.630009	Not significant
EIF2S1	P05198	0.0210288	0.822883	Not significant	0.0669209	0.335592	Not significant	0.114781	0.142847	Not significant	0.0398123	0.661676	Not significant	-0.00970699	0.878935	Not significant	-0.00945646	0.914546	Not significant
EIF2S2	P20042	0.353495	0.144712	Not significant	0.0773523	0.639553	Not significant	-0.0610724	0.67803	Not significant	-0.26341	0.206596	Not significant	-0.216141	0.249843	Not significant	0.28654	0.108871	Not significant
EIF3A	Q14152	0.348248	0.0238307	Higher in Alcohol.Use.Disorder	0.0829211	0.338625	Not significant	0.266367	0.0160436	Higher in Alcohol.Use.Disorder	0.123749	0.200701	Not significant	0.10173	0.259476	Not significant	0.150928	0.143933	Not significant
EIF3B	P55884	0.184024	0.0302179	Higher in Alcohol.Use.Disorder	0.0761515	0.374191	Not significant	0.260823	0.00654164	Higher in Alcohol.Use.Disorder	0.0704097	0.452943	Not significant	-0.00817957	0.916473	Not significant	0.136267	0.186815	Not significant
EIF3C	Q99613	NA	NA	NA	NA	NA	NA	NA	NA	NA	0.125839	0.238305	Not significant	NA	NA	NA	NA	NA	NA
EIF3D	O15371	-0.0208437	0.902156	Not significant	0.187086	0.0732116	Not significant	0.159378	0.227978	Not significant	-0.0950529	0.643605	Not significant	0.0595897	0.475777	Not significant	0.00163638	0.985638	Not significant
EIF3E	P60228	-0.454665	0.000931054	Higher in Control	0.124351	0.153399	Not significant	0.236886	0.0119544	Higher in Alcohol.Use.Disorder	0.149081	0.190937	Not significant	0.077319	0.362326	Not significant	-0.0594128	0.586866	Not significant
EIF3F	O00303	-0.101316	0.367024	Not significant	0.0106894	0.917811	Not significant	0.292838	0.00536201	Higher in Alcohol.Use.Disorder	0.191495	0.0836813	Not significant	0.212497	0.0186614	Higher in Alcohol.Use.Disorder	0.189952	0.0517509	Not significant
EIF3G	O75821	0.255841	0.164448	Not significant	-0.0765026	0.671019	Not significant	0.33361	0.0169849	Higher in Alcohol.Use.Disorder	0.497327	0.00489689	Higher in Alcohol.Use.Disorder	0.291679	0.0383741	Higher in Alcohol.Use.Disorder	0.227209	0.354176	Not significant
EIF3H	O15372	NA	NA	NA	0.269252	0.331241	Not significant	-0.00601565	0.963694	Not significant	-0.076651	0.666233	Not significant	-0.183936	0.507466	Not significant	0.169524	0.463861	Not significant
EIF3I	Q13347	0.405237	0.0263175	Higher in Alcohol.Use.Disorder	-0.0731284	0.67116	Not significant	0.129148	0.393716	Not significant	-0.102753	0.463432	Not significant	0.0501098	0.779145	Not significant	0.407631	0.045454	Higher in Alcohol.Use.Disorder
EIF3J	O75822	0.371097	0.0480268	Higher in Alcohol.Use.Disorder	-0.214886	0.311619	Not significant	-0.00821856	0.960271	Not significant	0.174564	0.276252	Not significant	-0.279662	0.0110369	Higher in Control	-0.0139873	0.918594	Not significant
EIF3K	Q9UBQ5	0.425742	0.0075989	Higher in Alcohol.Use.Disorder	0.0807681	0.482357	Not significant	0.284313	0.0260093	Higher in Alcohol.Use.Disorder	0.066727	0.645817	Not significant	-0.0767728	0.634877	Not significant	0.0688029	0.487291	Not significant
EIF3L	Q9Y262	-0.00476367	0.963988	Not significant	0.216233	0.0165387	Higher in Alcohol.Use.Disorder	0.306281	0.00288921	Higher in Alcohol.Use.Disorder	0.159499	0.162049	Not significant	-0.0222247	0.838408	Not significant	0.0714931	0.414916	Not significant
EIF3M	Q7L2H7	0.101729	0.399095	Not significant	0.0178249	0.8578	Not significant	NA	NA	NA	0.183144	0.412378	Not significant	-0.0452612	0.801469	Not significant	0.177245	0.285545	Not significant
EIF4A1	P60842	-0.18081	0.0214254	Higher in Control	0.0423318	0.641799	Not significant	0.0486399	0.504031	Not significant	0.105352	0.436621	Not significant	0.070159	0.524379	Not significant	-0.0203162	0.805268	Not significant
EIF4A2	Q14240	0.211217	0.143468	Not significant	0.00282071	0.984487	Not significant	-0.0569758	0.70906	Not significant	-0.144197	0.306402	Not significant	-0.187606	0.172488	Not significant	-0.0876059	0.347016	Not significant
EIF4A3	P38919	0.0642123	0.541258	Not significant	-0.097165	0.302139	Not significant	-0.0584816	0.641586	Not significant	-0.155429	0.0382015	Higher in Control	-0.0368921	0.661977	Not significant	0.131273	0.3119	Not significant
EIF4B	P23588	-0.0429958	0.826211	Not significant	-0.0682925	0.702198	Not significant	-0.151737	0.341179	Not significant	-0.181117	0.106465	Not significant	-0.444307	0.0914379	Not significant	-0.0416724	0.793255	Not significant
EIF4E	P06730	NA	NA	NA	NA	NA	NA	-0.123929	0.321929	Not significant	-0.341657	0.158066	Not significant	-0.0303208	0.780214	Not significant	0.227523	0.0856477	Not significant
EIF4E2	O60573	NA	NA	NA	0.161475	0.221356	Not significant	NA	NA	NA	-0.0142682	0.898638	Not significant	-0.142546	0.585904	Not significant	NA	NA	NA
EIF4G1	Q04637	-0.0584214	0.562243	Not significant	-0.0686305	0.301289	Not significant	-0.0377654	0.700026	Not significant	-0.109655	0.321492	Not significant	-0.197893	0.0458346	Higher in Control	-0.049517	0.565967	Not significant
EIF4G2	P78344	0.218445	0.0668191	Not significant	-0.0554758	0.537262	Not significant	-0.0601998	0.522307	Not significant	-0.0648328	0.458076	Not significant	-0.0544791	0.574269	Not significant	-0.0910747	0.448205	Not significant
EIF4G3	O43432	0.0148847	0.892742	Not significant	-0.129743	0.0650729	Not significant	0.0710489	0.450081	Not significant	-0.143364	0.0838461	Not significant	-0.124697	0.184369	Not significant	-0.0399423	0.714696	Not significant
EIF4H	Q15056	0.122805	0.372173	Not significant	-0.0451841	0.688781	Not significant	0.010136	0.928608	Not significant	-0.339659	0.0051443	Higher in Control	-0.0683337	0.608708	Not significant	0.178989	0.167832	Not significant
EIF5	P55010	-0.150673	0.305195	Not significant	-0.0809273	0.546286	Not significant	-0.30992	0.011497	Higher in Control	-0.295072	0.0463919	Higher in Control	-0.204266	0.13723	Not significant	-0.00638095	0.953466	Not significant
EIF5A	P63241	-0.217164	0.0235783	Higher in Control	-0.0208756	0.794793	Not significant	0.0581276	0.554643	Not significant	-0.193862	0.0952771	Not significant	-0.0583044	0.557913	Not significant	-0.214524	0.0114692	Higher in Control
EIF5A2	Q9GZV4	NA	NA	NA	NA	NA	NA	-0.452639	0.0472371	Higher in Control	NA	NA	NA	-0.247659	0.0451617	Higher in Control	NA	NA	NA
EIF5B	O60841	-0.0270402	0.772061	Not significant	-0.00384878	0.975005	Not significant	NA	NA	NA	0.00673633	0.944759	Not significant	0.0812755	0.610227	Not significant	-0.00370666	0.97161	Not significant
EIF6	P56537	0.680926	0.058434	Not significant	0.208472	0.210905	Not significant	-0.00544709	0.974686	Not significant	-0.00720145	0.953754	Not significant	-0.0301496	0.809547	Not significant	-0.2692	0.197906	Not significant
EIPR1	Q53HC9	0.119696	0.317663	Not significant	-0.071293	0.460231	Not significant	0.238576	0.102719	Not significant	-0.250553	0.0429362	Higher in Control	0.0158059	0.913026	Not significant	-0.0558055	0.688813	Not significant
ELAC2	Q9BQ52	NA	NA	NA	NA	NA	NA	NA	NA	NA	-0.00686156	0.950663	Not significant	NA	NA	NA	NA	NA	NA
ELAVL1	Q15717	-0.0565535	0.660765	Not significant	0.114626	0.407187	Not significant	0.408747	0.00976842	Higher in Alcohol.Use.Disorder	0.20514	0.165944	Not significant	0.120528	0.34777	Not significant	0.195834	0.138892	Not significant
ELAVL2	Q12926	-0.285282	0.00976654	Higher in Control	0.0772709	0.407261	Not significant	0.288168	0.104266	Not significant	0.436214	0.131493	Not significant	0.136281	0.57645	Not significant	-0.148732	0.458313	Not significant
ELAVL3	Q14576	NA	NA	NA	NA	NA	NA	NA	NA	NA	0.150215	0.288985	Not significant	NA	NA	NA	-0.0542042	0.749445	Not significant
ELAVL4	P26378	NA	NA	NA	NA	NA	NA	0.461639	0.0196685	Higher in Alcohol.Use.Disorder	NA	NA	NA	-0.0855539	0.294382	Not significant	NA	NA	NA
ELFN1	P0C7U0	NA	NA	NA	NA	NA	NA	NA	NA	NA	NA	NA	NA	-0.258229	0.108001	Not significant	NA	NA	NA
ELFN2	Q5R3F8	-0.070976	0.758867	Not significant	NA	NA	NA	NA	NA	NA	NA	NA	NA	0.0312846	0.870835	Not significant	NA	NA	NA
ELMO1	Q92556	0.0170931	0.933508	Not significant	0.0316811	0.744029	Not significant	-0.11444	0.344779	Not significant	-0.0775125	0.544506	Not significant	0.015707	0.875744	Not significant	-0.085848	0.338292	Not significant
ELMO2	Q96JJ3	0.208096	0.0595229	Not significant	0.0711817	0.319634	Not significant	0.344124	0.0356513	Higher in Alcohol.Use.Disorder	0.075263	0.445246	Not significant	0.272166	0.0446531	Higher in Alcohol.Use.Disorder	0.269402	0.0014334	Higher in Alcohol.Use.Disorder
ELMOD1	Q8N336	NA	NA	NA	NA	NA	NA	0.17809	0.276095	Not significant	0.00441067	0.97414	Not significant	NA	NA	NA	-0.0933822	0.32025	Not significant
ELOB	Q15370	0.0230489	0.859592	Not significant	-0.0333876	0.750826	Not significant	-0.187165	0.238979	Not significant	-0.108473	0.224161	Not significant	-0.219329	0.0137483	Higher in Control	-0.0852241	0.485709	Not significant
ELOC	Q15369	0.290572	0.0833616	Not significant	-0.172376	0.366028	Not significant	-0.0243749	0.821833	Not significant	-0.23395	0.118286	Not significant	-0.140434	0.403191	Not significant	-0.154791	0.191891	Not significant
ELP1	O95163	NA	NA	NA	0.00689476	0.923824	Not significant	0.134032	0.379214	Not significant	0.192776	0.0575052	Not significant	0.165631	0.261773	Not significant	-0.152747	0.283533	Not significant
ELP2	Q6IA86	NA	NA	NA	-0.0488573	0.398363	Not significant	0.036103	0.799935	Not significant	0.0434844	0.679091	Not significant	0.00614705	0.944667	Not significant	0.170167	0.277134	Not significant
ELP3	Q9H9T3	-0.152078	0.158462	Not significant	-0.0304756	0.837947	Not significant	0.0824683	0.397277	Not significant	0.0506854	0.779311	Not significant	-0.00431217	0.969383	Not significant	-0.105412	0.442704	Not significant
ELP4	Q96EB1	NA	NA	NA	-0.00799599	0.95849	Not significant	NA	NA	NA	0.0147274	0.961163	Not significant	NA	NA	NA	0.377921	0.106061	Not significant
ELP5	Q8TE02	0.202586	0.117785	Not significant	-0.0478846	0.718642	Not significant	NA	NA	NA	0.131226	0.233975	Not significant	0.0688635	0.542062	Not significant	0.154646	0.496982	Not significant
ELP6	Q0PNE2	NA	NA	NA	NA	NA	NA	-0.0218836	0.832354	Not significant	NA	NA	NA	NA	NA	NA	NA	NA	NA
EMC1	Q8N766	-0.144044	0.0948666	Not significant	0.0124938	0.904692	Not significant	0.056963	0.602715	Not significant	-0.0102013	0.918098	Not significant	-0.0524171	0.630057	Not significant	-0.17908	0.0514831	Not significant
EMC10	Q5UCC4	0.438502	0.162562	Not significant	-0.101749	0.372396	Not significant	NA	NA	NA	-0.219239	0.0489483	Higher in Control	-0.0407502	0.73477	Not significant	0.242689	0.248572	Not significant
EMC2	Q15006	0.161398	0.160633	Not significant	-0.14781	0.153596	Not significant	NA	NA	NA	-0.0351558	0.778679	Not significant	0.167578	0.18613	Not significant	0.135568	0.319119	Not significant
EMC3	Q9P0I2	-0.166486	0.190093	Not significant	0.0176867	0.83539	Not significant	NA	NA	NA	-0.158562	0.212989	Not significant	0.105599	0.246813	Not significant	0.0663365	0.573927	Not significant
EMC4	Q5J8M3	NA	NA	NA	-0.0217207	0.857791	Not significant	-0.0699358	0.681923	Not significant	NA	NA	NA	0.0399474	0.660634	Not significant	0.0395635	0.605333	Not significant
EMC7	Q9NPA0	NA	NA	NA	NA	NA	NA	NA	NA	NA	0.240271	0.0101541	Higher in Alcohol.Use.Disorder	0.0522419	0.592914	Not significant	NA	NA	NA
EMC8	O43402	0.120081	0.37324	Not significant	0.0303477	0.709862	Not significant	NA	NA	NA	-0.235356	0.240891	Not significant	0.0513428	0.564056	Not significant	0.0193322	0.902344	Not significant
EMD	P50402	0.251579	0.0107176	Higher in Alcohol.Use.Disorder	-0.0827712	0.654645	Not significant	-0.0212808	0.853405	Not significant	-0.0515423	0.676948	Not significant	-0.182097	0.477832	Not significant	0.273517	0.209233	Not significant
EMILIN1	Q9Y6C2	0.299347	0.0218325	Higher in Alcohol.Use.Disorder	0.417796	0.115377	Not significant	-0.053625	0.879908	Not significant	0.203964	0.137995	Not significant	0.412289	0.0164489	Higher in Alcohol.Use.Disorder	-0.0480225	0.769193	Not significant
EMILIN3	Q9NT22	NA	NA	NA	NA	NA	NA	NA	NA	NA	NA	NA	NA	NA	NA	NA	-0.230199	0.277709	Not significant
EML1	O00423	NA	NA	NA	-0.0739944	0.57273	Not significant	-0.101291	0.302833	Not significant	-0.184493	0.0673991	Not significant	-0.129166	0.17891	Not significant	-0.146468	0.385174	Not significant
EML2	O95834	0.585744	0.00267848	Higher in Alcohol.Use.Disorder	0.146526	0.479462	Not significant	-0.169394	0.400699	Not significant	0.0572246	0.681529	Not significant	-0.0174822	0.908543	Not significant	0.213905	0.0917002	Not significant
EML3	Q32P44	0.195496	0.197813	Not significant	0.0354307	0.766448	Not significant	0.0204196	0.860874	Not significant	0.154276	0.322543	Not significant	0.204323	0.183024	Not significant	0.0351905	0.726134	Not significant
EML4	Q9HC35	0.182461	0.0584512	Not significant	-0.163859	0.105421	Not significant	0.0334891	0.746593	Not significant	-0.166921	0.137203	Not significant	0.0548505	0.63678	Not significant	-0.181215	0.131456	Not significant
EML5	Q05BV3	0.0746824	0.567907	Not significant	NA	NA	NA	NA	NA	NA	NA	NA	NA	NA	NA	NA	NA	NA	NA
EML6	Q6ZMW3	NA	NA	NA	NA	NA	NA	NA	NA	NA	NA	NA	NA	NA	NA	NA	-0.13206	0.11942	Not significant
ENAH	Q8N8S7	0.716835	0.000242432	Higher in Alcohol.Use.Disorder	0.0262487	0.882869	Not significant	0.11562	0.543947	Not significant	-0.114512	0.611029	Not significant	-0.135465	0.445688	Not significant	0.0328572	0.851481	Not significant
ENC1	O14682	NA	NA	NA	NA	NA	NA	NA	NA	NA	NA	NA	NA	0.0571398	0.6403	Not significant	NA	NA	NA
ENDOD1	O94919	-0.288468	0.182963	Not significant	0.0924738	0.531765	Not significant	-0.0443418	0.803712	Not significant	-0.0165118	0.909329	Not significant	0.0219918	0.894478	Not significant	0.155499	0.349967	Not significant
ENDOG	Q14249	NA	NA	NA	NA	NA	NA	NA	NA	NA	NA	NA	NA	0.410514	0.0232973	Higher in Alcohol.Use.Disorder	NA	NA	NA
ENG	P17813	NA	NA	NA	NA	NA	NA	0.19732	0.212403	Not significant	-0.0896684	0.730462	Not significant	NA	NA	NA	NA	NA	NA
ENGASE	Q8NFI3	0.287102	0.131799	Not significant	0.0929768	0.121511	Not significant	0.278208	0.150491	Not significant	0.160549	0.302577	Not significant	0.0273907	0.82904	Not significant	0.110026	0.520459	Not significant
ENO1	P06733	-0.228128	0.00366461	Higher in Control	-0.00945329	0.889495	Not significant	-0.0607369	0.534327	Not significant	0.076615	0.43705	Not significant	-0.0747667	0.310365	Not significant	-0.2038	0.0815263	Not significant
ENO2	P09104	0.013596	0.908702	Not significant	-0.0325029	0.720282	Not significant	-0.029004	0.720737	Not significant	-0.0679587	0.454754	Not significant	-0.0508422	0.433216	Not significant	-0.0767716	0.35461	Not significant
ENO3	P13929	-0.170367	0.1223	Not significant	NA	NA	NA	NA	NA	NA	-0.0916937	0.692998	Not significant	NA	NA	NA	-0.0544356	0.652298	Not significant
ENOPH1	Q9UHY7	-0.00998109	0.950832	Not significant	0.148322	0.332229	Not significant	-0.206526	0.206136	Not significant	-0.0695911	0.545835	Not significant	-0.0207615	0.841596	Not significant	-0.0554959	0.624637	Not significant
ENPP2	Q13822	0.172443	0.558129	Not significant	0.249387	0.19075	Not significant	0.277203	0.229878	Not significant	0.366936	0.0114411	Higher in Alcohol.Use.Disorder	0.324629	0.065877	Not significant	0.208851	0.140129	Not significant
ENPP4	Q9Y6X5	NA	NA	NA	NA	NA	NA	0.166972	0.305111	Not significant	0.0142058	0.92685	Not significant	0.159571	0.165992	Not significant	NA	NA	NA
ENPP6	Q6UWR7	-0.205435	0.330482	Not significant	-0.167697	0.459873	Not significant	-0.406398	0.0435817	Higher in Control	-0.539725	0.0776953	Not significant	-0.202673	0.168887	Not significant	0.0844952	0.657284	Not significant
ENSA	O43768	NA	NA	NA	-0.00803145	0.932237	Not significant	-0.261884	0.0744188	Not significant	-0.277908	0.251602	Not significant	-0.257735	0.192218	Not significant	0.0169543	0.928174	Not significant
ENTPD1	P49961	-0.114266	0.595862	Not significant	-0.097386	0.739194	Not significant	-0.14324	0.642311	Not significant	-0.061695	0.800555	Not significant	-0.0287255	0.856008	Not significant	-0.192081	0.385117	Not significant
ENTPD2	Q9Y5L3	0.132718	0.503825	Not significant	0.152994	0.187877	Not significant	NA	NA	NA	-0.071663	0.750798	Not significant	NA	NA	NA	0.117483	0.173313	Not significant
ENTPD3	O75355	NA	NA	NA	NA	NA	NA	0.133969	0.437719	Not significant	-0.399323	0.0793371	Not significant	NA	NA	NA	NA	NA	NA
ENY2	Q9NPA8	NA	NA	NA	0.0660919	0.584277	Not significant	NA	NA	NA	NA	NA	NA	NA	NA	NA	NA	NA	NA
EPB41	P11171	NA	NA	NA	NA	NA	NA	0.09107	0.59312	Not significant	-0.0825635	0.686012	Not significant	0.0826334	0.644306	Not significant	-0.00775711	0.967531	Not significant
EPB41L1	Q9H4G0	0.343053	0.00829742	Higher in Alcohol.Use.Disorder	0.0196558	0.867735	Not significant	0.049974	0.705882	Not significant	-0.0389144	0.744138	Not significant	0.0471025	0.682239	Not significant	0.0694586	0.485456	Not significant
EPB41L2	O43491	0.244572	0.194474	Not significant	-0.00147912	0.993996	Not significant	-0.349863	0.0450883	Higher in Control	-0.270473	0.142091	Not significant	-0.126493	0.365903	Not significant	0.0241132	0.855734	Not significant
EPB41L3	Q9Y2J2	0.0707844	0.57671	Not significant	-0.156117	0.248825	Not significant	-0.230955	0.0669029	Not significant	-0.323867	0.0439648	Higher in Control	-0.212349	0.0997061	Not significant	-0.0868004	0.384523	Not significant
EPB41L4B	Q9H329	-0.313426	0.112886	Not significant	-0.117665	0.514951	Not significant	0.598935	0.15774	Not significant	-0.196834	0.55293	Not significant	0.0208941	0.864504	Not significant	NA	NA	NA
EPB41L5	Q9HCM4	NA	NA	NA	NA	NA	NA	0.23229	0.139495	Not significant	-0.0528109	0.651333	Not significant	0.0930479	0.438961	Not significant	-0.107242	0.179015	Not significant
EPB42	P16452	NA	NA	NA	NA	NA	NA	0.0285146	0.864735	Not significant	NA	NA	NA	NA	NA	NA	NA	NA	NA
EPDR1	Q9UM22	0.728869	0.00106108	Higher in Alcohol.Use.Disorder	0.0201349	0.856752	Not significant	-0.00951427	0.963639	Not significant	0.242131	0.262812	Not significant	0.336121	0.00715258	Higher in Alcohol.Use.Disorder	0.223716	0.370275	Not significant
EPG5	Q9HCE0	NA	NA	NA	NA	NA	NA	NA	NA	NA	-0.0129865	0.922239	Not significant	-0.093205	0.326146	Not significant	NA	NA	NA
EPHA4	P54764	0.105223	0.314828	Not significant	-0.16853	0.20734	Not significant	0.256392	0.154853	Not significant	-0.279866	0.0764439	Not significant	0.00845463	0.938719	Not significant	-0.0540722	0.710663	Not significant
EPHA5	P54756	0.202807	0.131795	Not significant	0.0713099	0.548865	Not significant	NA	NA	NA	NA	NA	NA	-0.171879	0.191951	Not significant	NA	NA	NA
EPHB1	P54762	NA	NA	NA	NA	NA	NA	NA	NA	NA	NA	NA	NA	NA	NA	NA	-0.0341029	0.841706	Not significant
EPHB2	P29323	NA	NA	NA	0.0186274	0.78146	Not significant	-0.0953044	0.5269	Not significant	0.00206586	0.983133	Not significant	0.0490346	0.674176	Not significant	-0.306047	0.0179159	Higher in Control
EPHB6	O15197	-0.431969	0.0304464	Higher in Control	0.0152183	0.901201	Not significant	NA	NA	NA	-0.0385439	0.587493	Not significant	0.148847	0.0573508	Not significant	-0.0796414	0.506443	Not significant
EPHX1	P07099	0.0835578	0.61696	Not significant	0.117385	0.419026	Not significant	0.240534	0.0765617	Not significant	0.123062	0.513846	Not significant	0.11336	0.531051	Not significant	0.489049	0.000373795	Higher in Alcohol.Use.Disorder
EPHX2	P34913	-0.602986	0.14458	Not significant	0.0560397	0.656327	Not significant	0.0754374	0.7121	Not significant	-0.0730357	0.704937	Not significant	-0.0793866	0.736659	Not significant	0.0019585	0.993379	Not significant
EPHX4	Q8IUS5	NA	NA	NA	NA	NA	NA	NA	NA	NA	0.00044014	0.997265	Not significant	0.0452032	0.77666	Not significant	NA	NA	NA
EPM2A	O95278	-0.233925	0.0555343	Not significant	-0.0253934	0.794544	Not significant	0.24465	0.0911997	Not significant	-0.0812943	0.549527	Not significant	-0.0471417	0.5734	Not significant	0.0383519	0.759536	Not significant
EPM2AIP1	Q7L775	-0.120399	0.43223	Not significant	0.0355611	0.616404	Not significant	0.103124	0.269661	Not significant	-0.129735	0.199114	Not significant	-0.00174786	0.980608	Not significant	0.0489499	0.689506	Not significant
EPN1	Q9Y6I3	0.0662538	0.736298	Not significant	-0.290903	0.0181097	Higher in Control	-0.127094	0.212098	Not significant	-0.454384	0.0122221	Higher in Control	-0.179247	0.176803	Not significant	-0.0232571	0.827813	Not significant
EPN2	O95208	NA	NA	NA	0.20584	0.482415	Not significant	-0.460254	0.283454	Not significant	0.00498477	0.990605	Not significant	-0.667059	0.0490984	Higher in Control	0.151538	0.671433	Not significant
EPPK1	P58107	-0.0586228	0.621096	Not significant	0.0894672	0.71114	Not significant	-0.299653	0.262982	Not significant	0.138335	0.650862	Not significant	-0.0051541	0.982754	Not significant	-0.353772	0.134363	Not significant
EPRS	P07814	0.000696171	0.994288	Not significant	0.0477146	0.507039	Not significant	0.246818	0.0743493	Not significant	-0.138195	0.219267	Not significant	-0.0481524	0.533724	Not significant	-0.0820547	0.487634	Not significant
EPS15	P42566	0.243248	0.142665	Not significant	0.0633289	0.557178	Not significant	-0.148209	0.46411	Not significant	-0.122343	0.321651	Not significant	-0.0352198	0.814618	Not significant	0.181711	0.160115	Not significant
EPS15L1	Q9UBC2	0.0922932	0.293142	Not significant	-0.0236983	0.759959	Not significant	0.246686	0.0250126	Higher in Alcohol.Use.Disorder	-0.0940947	0.203778	Not significant	-0.0390328	0.64632	Not significant	-0.130722	0.125374	Not significant
EPS8	Q12929	NA	NA	NA	NA	NA	NA	-0.217613	0.106035	Not significant	0.0735659	0.576798	Not significant	-0.0378955	0.695335	Not significant	-0.115441	0.450567	Not significant
EPS8L2	Q9H6S3	0.332369	0.0532099	Not significant	0.102778	0.267183	Not significant	0.0205494	0.888541	Not significant	0.241364	0.16549	Not significant	NA	NA	NA	0.0741512	0.597048	Not significant
ERAP1	Q9NZ08	NA	NA	NA	-0.19945	0.221178	Not significant	-0.390397	0.0777045	Not significant	-0.294406	0.0369773	Higher in Control	-0.12465	0.398708	Not significant	-0.044481	0.829049	Not significant
ERAP2	Q6P179	NA	NA	NA	NA	NA	NA	NA	NA	NA	NA	NA	NA	NA	NA	NA	-0.0973585	0.672105	Not significant
ERBIN	Q96RT1	0.0552661	0.727806	Not significant	-0.0156213	0.886921	Not significant	0.671712	0.00564412	Higher in Alcohol.Use.Disorder	0.0438563	0.744436	Not significant	NA	NA	NA	NA	NA	NA
ERC1	Q8IUD2	0.245941	0.104701	Not significant	-0.038832	0.727466	Not significant	0.279518	0.0353616	Higher in Alcohol.Use.Disorder	-0.133202	0.340728	Not significant	0.0805609	0.514967	Not significant	-0.00976211	0.935196	Not significant
ERC2	O15083	-0.0835325	0.464389	Not significant	-0.179018	0.103762	Not significant	0.649199	0.0605038	Not significant	-0.206517	0.161813	Not significant	-0.0430761	0.677759	Not significant	-0.11979	0.32627	Not significant
ERCC4	Q92889	NA	NA	NA	NA	NA	NA	NA	NA	NA	0.40716	0.016844	Higher in Alcohol.Use.Disorder	NA	NA	NA	0.0410831	0.828216	Not significant
ERG28	Q9UKR5	NA	NA	NA	NA	NA	NA	NA	NA	NA	0.111022	0.312155	Not significant	NA	NA	NA	NA	NA	NA
ERH	P84090	0.852902	0.0224017	Higher in Alcohol.Use.Disorder	0.0969263	0.675385	Not significant	-0.263536	0.362064	Not significant	-0.660383	0.07683	Not significant	-0.055791	0.743714	Not significant	0.33122	0.301567	Not significant
ERI3	O43414	0.000652859	0.996486	Not significant	-0.014026	0.842458	Not significant	NA	NA	NA	-0.199305	0.139475	Not significant	-0.128378	0.214293	Not significant	-0.0772392	0.556172	Not significant
ERICH3	Q5RHP9	NA	NA	NA	NA	NA	NA	NA	NA	NA	-0.0868063	0.70843	Not significant	-0.377305	0.222951	Not significant	NA	NA	NA
ERLEC1	Q96DZ1	0.145758	0.402382	Not significant	0.154676	0.151848	Not significant	0.306497	0.0620937	Not significant	0.351689	0.0133729	Higher in Alcohol.Use.Disorder	0.352409	0.0475033	Higher in Alcohol.Use.Disorder	0.162025	0.237489	Not significant
ERLIN1	O75477	NA	NA	NA	0.00259205	0.984542	Not significant	-0.0759666	0.486547	Not significant	NA	NA	NA	-0.216153	0.298839	Not significant	-0.133994	0.376571	Not significant
ERLIN2	O94905	-0.114817	0.314484	Not significant	0.04504	0.652374	Not significant	-0.117986	0.376261	Not significant	-0.259671	0.0888977	Not significant	-0.0320778	0.747114	Not significant	0.0698908	0.463114	Not significant
ERMN	Q8TAM6	0.25173	0.301272	Not significant	0.230293	0.486185	Not significant	-0.248387	0.414972	Not significant	-0.0986148	0.730208	Not significant	-0.105747	0.606421	Not significant	0.566005	0.0710903	Not significant
ERMP1	Q7Z2K6	0.122758	0.378697	Not significant	0.0330268	0.776375	Not significant	-0.193535	0.21922	Not significant	0.00312076	0.987818	Not significant	0.0388507	0.796942	Not significant	0.0466824	0.705577	Not significant
ERO1A	Q96HE7	0.2183	0.462826	Not significant	0.0170815	0.861058	Not significant	0.467392	0.00505995	Higher in Alcohol.Use.Disorder	0.0139505	0.933164	Not significant	0.00612852	0.966047	Not significant	0.110299	0.463784	Not significant
ERP29	P30040	0.064128	0.551626	Not significant	-0.153004	0.103675	Not significant	0.110166	0.149985	Not significant	-0.00597927	0.935742	Not significant	-0.0952804	0.234826	Not significant	-0.0963768	0.368172	Not significant
ERP44	Q9BS26	0.0926689	0.322286	Not significant	0.045182	0.626383	Not significant	0.0113333	0.934687	Not significant	0.397832	0.041502	Higher in Alcohol.Use.Disorder	0.161087	0.252012	Not significant	-0.00506012	0.966644	Not significant
ESAM	Q96AP7	NA	NA	NA	NA	NA	NA	-0.244131	0.0730267	Not significant	NA	NA	NA	NA	NA	NA	NA	NA	NA
ESD	P10768	0.0773939	0.498882	Not significant	-0.0307208	0.841818	Not significant	-0.197905	0.104882	Not significant	-0.225699	0.233451	Not significant	-0.203303	0.214963	Not significant	0.0964923	0.466317	Not significant
ESYT1	Q9BSJ8	0.0295874	0.737363	Not significant	-0.0298076	0.690312	Not significant	-0.108615	0.21964	Not significant	-0.256901	0.00505381	Higher in Control	-0.178428	0.037567	Higher in Control	-0.10185	0.185106	Not significant
ESYT2	A0FGR8	-0.0710651	0.32418	Not significant	-0.0891831	0.229722	Not significant	-0.0517168	0.530534	Not significant	-0.0542403	0.499694	Not significant	-0.00780857	0.910877	Not significant	-0.0352401	0.71218	Not significant
ETF1	P62495	0.132328	0.308363	Not significant	-0.014558	0.854178	Not significant	0.0418774	0.62433	Not significant	0.0588073	0.653016	Not significant	-0.136965	0.133578	Not significant	-0.168613	0.263529	Not significant
ETFA	P13804	0.0197237	0.881815	Not significant	0.169729	0.0417253	Higher in Alcohol.Use.Disorder	0.0509764	0.679477	Not significant	0.00632156	0.951208	Not significant	0.054757	0.574906	Not significant	0.147006	0.205285	Not significant
ETFB	P38117	0.0447911	0.630081	Not significant	0.200016	0.022633	Higher in Alcohol.Use.Disorder	0.12055	0.225158	Not significant	0.196235	0.0394725	Higher in Alcohol.Use.Disorder	0.143579	0.133434	Not significant	0.118304	0.227851	Not significant
ETFDH	Q16134	-0.168003	0.112712	Not significant	0.251866	0.0193546	Higher in Alcohol.Use.Disorder	0.0916849	0.43959	Not significant	0.110446	0.258057	Not significant	0.0857556	0.331378	Not significant	0.0810467	0.424974	Not significant
ETHE1	O95571	0.240735	0.117261	Not significant	-0.00597151	0.969357	Not significant	0.510362	0.0097603	Higher in Alcohol.Use.Disorder	0.0128898	0.922931	Not significant	0.113884	0.245302	Not significant	0.0168106	0.898061	Not significant
ETNPPL	Q8TBG4	-0.107929	0.465619	Not significant	0.460993	0.0277743	Higher in Alcohol.Use.Disorder	0.154663	0.336618	Not significant	0.435165	0.0812277	Not significant	0.316613	0.0857074	Not significant	NA	NA	NA
EVI2A	P22794	NA	NA	NA	NA	NA	NA	NA	NA	NA	NA	NA	NA	NA	NA	NA	0.848891	0.000163954	Higher in Alcohol.Use.Disorder
EVI5	O60447	0.210966	0.051266	Not significant	-0.0591527	0.413626	Not significant	NA	NA	NA	-0.0611241	0.427107	Not significant	0.0192596	0.802448	Not significant	NA	NA	NA
EVI5L	Q96CN4	0.0376348	0.755311	Not significant	-0.0031657	0.974071	Not significant	0.0322204	0.736147	Not significant	-0.0325254	0.752965	Not significant	0.00429066	0.973294	Not significant	-0.0224227	0.823674	Not significant
EVL	Q9UI08	0.730804	0.0570537	Not significant	-0.212672	0.562748	Not significant	-0.354564	0.100463	Not significant	-0.646355	0.00146075	Higher in Control	-0.126543	0.595861	Not significant	0.0936713	0.673624	Not significant
EWSR1	Q01844	0.0421856	0.693274	Not significant	-0.180244	0.264384	Not significant	0.266135	0.140368	Not significant	0.0331481	0.863819	Not significant	-0.216235	0.182427	Not significant	-0.20739	0.211864	Not significant
EXD2	Q9NVH0	-0.51151	0.000627206	Higher in Control	-0.0736129	0.395134	Not significant	0.151512	0.423462	Not significant	0.141579	0.236997	Not significant	-0.0660843	0.479231	Not significant	0.0950697	0.346615	Not significant
EXOC1	Q9NV70	-0.0182404	0.840227	Not significant	0.0241192	0.777274	Not significant	-0.231696	0.0288409	Higher in Control	0.0392728	0.715374	Not significant	0.0100443	0.912168	Not significant	0.0278159	0.876599	Not significant
EXOC2	Q96KP1	-0.0726687	0.647432	Not significant	0.0301756	0.738614	Not significant	0.154952	0.212848	Not significant	-0.00555171	0.955914	Not significant	-0.0383699	0.643702	Not significant	-0.00288029	0.978257	Not significant
EXOC3	O60645	0.0791241	0.356025	Not significant	-0.0100376	0.925712	Not significant	0.169833	0.151671	Not significant	0.0370634	0.714454	Not significant	0.160932	0.11005	Not significant	0.050226	0.511112	Not significant
EXOC4	Q96A65	0.291397	0.0109065	Higher in Alcohol.Use.Disorder	-0.00574133	0.939578	Not significant	0.125001	0.230093	Not significant	0.00433983	0.959378	Not significant	0.0741752	0.305577	Not significant	-0.0214798	0.804573	Not significant
EXOC5	O00471	0.126605	0.463284	Not significant	0.00965272	0.884332	Not significant	-0.0705771	0.521287	Not significant	0.0269445	0.811514	Not significant	0.0789939	0.414304	Not significant	-0.0960022	0.404753	Not significant
EXOC6	Q8TAG9	0.0913203	0.559194	Not significant	-0.161096	0.157282	Not significant	NA	NA	NA	-0.0452945	0.767349	Not significant	-0.123333	0.406129	Not significant	-0.0939672	0.431903	Not significant
EXOC6B	Q9Y2D4	0.183012	0.100459	Not significant	-0.0787068	0.29317	Not significant	-0.0336365	0.714783	Not significant	-0.0694525	0.493984	Not significant	-0.0420975	0.588928	Not significant	-0.109132	0.268736	Not significant
EXOC7	Q9UPT5	0.505205	0.0158029	Higher in Alcohol.Use.Disorder	-0.0702116	0.294907	Not significant	-0.0488114	0.693503	Not significant	-0.0069327	0.950245	Not significant	-0.0452301	0.573852	Not significant	0.101553	0.205718	Not significant
EXOC8	Q8IYI6	0.288174	0.0121606	Higher in Alcohol.Use.Disorder	-0.133764	0.0892637	Not significant	-0.0617328	0.569823	Not significant	-0.0607611	0.446942	Not significant	0.121203	0.168389	Not significant	0.0590924	0.602768	Not significant
EXOG	Q9Y2C4	-0.193425	0.202288	Not significant	-0.00373037	0.97036	Not significant	0.211614	0.152517	Not significant	0.183518	0.0960735	Not significant	0.147954	0.159574	Not significant	0.0585755	0.62173	Not significant
EXOSC10	Q01780	NA	NA	NA	NA	NA	NA	NA	NA	NA	NA	NA	NA	NA	NA	NA	-0.0613463	0.784396	Not significant
EXOSC2	Q13868	0.0386717	0.797349	Not significant	0.103241	0.489659	Not significant	0.234495	0.0747421	Not significant	0.379151	0.0309733	Higher in Alcohol.Use.Disorder	0.151841	0.374127	Not significant	0.109689	0.360197	Not significant
EXOSC4	Q9NPD3	NA	NA	NA	0.0973674	0.394627	Not significant	0.334092	0.0562496	Not significant	0.0901125	0.732353	Not significant	0.239828	0.118372	Not significant	NA	NA	NA
EXOSC6	Q5RKV6	NA	NA	NA	0.107663	0.529674	Not significant	NA	NA	NA	0.081989	0.651205	Not significant	-0.0833492	0.497965	Not significant	-0.0477948	0.764611	Not significant
EXOSC7	Q15024	NA	NA	NA	0.0367091	0.553615	Not significant	NA	NA	NA	-0.0155444	0.926649	Not significant	0.0231318	0.783281	Not significant	0.0259048	0.860169	Not significant
EZR	P15311	0.111619	0.28372	Not significant	-0.0731459	0.539958	Not significant	0.327549	0.191289	Not significant	-0.0362434	0.818167	Not significant	0.0450285	0.79526	Not significant	0.101382	0.588727	Not significant
F13A1	P00488	1.06593	5.15249e-05	Higher in Alcohol.Use.Disorder	0.648836	0.0867716	Not significant	1.07984	0.00100623	Higher in Alcohol.Use.Disorder	0.945045	0.0157628	Higher in Alcohol.Use.Disorder	0.578684	0.0408957	Higher in Alcohol.Use.Disorder	0.304453	0.193617	Not significant
F2	P00734	0.337017	0.279594	Not significant	0.0869756	0.697358	Not significant	0.354417	0.0963583	Not significant	-0.119759	0.693682	Not significant	0.0252691	0.890532	Not significant	0.20934	0.337418	Not significant
F8A1	P23610	0.191626	0.266315	Not significant	0.169622	0.442546	Not significant	0.195531	0.190301	Not significant	-0.0360868	0.809684	Not significant	0.000932078	0.995637	Not significant	-0.0391507	0.663817	Not significant
FA2H	Q7L5A8	NA	NA	NA	0.282034	0.0820924	Not significant	-0.0623591	0.735934	Not significant	NA	NA	NA	0.088134	0.557046	Not significant	0.197743	0.299026	Not significant
FAAH	O00519	-0.103846	0.385122	Not significant	0.0888064	0.482307	Not significant	-0.108248	0.521619	Not significant	0.100621	0.499904	Not significant	0.19271	0.179586	Not significant	-0.0303484	0.862598	Not significant
FAAH2	Q6GMR7	NA	NA	NA	NA	NA	NA	NA	NA	NA	NA	NA	NA	0.331206	0.0986382	Not significant	NA	NA	NA
FABP3	P05413	0.242348	0.0596947	Not significant	0.0530741	0.675651	Not significant	0.195948	0.194369	Not significant	-0.220961	0.216472	Not significant	-0.146673	0.413913	Not significant	0.236452	0.0522563	Not significant
FABP5	Q01469	-0.00572095	0.975227	Not significant	0.449548	0.28761	Not significant	0.120974	0.352863	Not significant	-0.000785488	0.995007	Not significant	0.0948935	0.505366	Not significant	0.149751	0.378877	Not significant
FABP6	P51161	NA	NA	NA	NA	NA	NA	-0.516665	0.00800075	Higher in Control	0.0237597	0.914068	Not significant	NA	NA	NA	-0.213765	0.134536	Not significant
FABP7	O15540	0.149977	0.435511	Not significant	-0.135658	0.297028	Not significant	0.143779	0.535963	Not significant	0.0486045	0.781973	Not significant	-0.153316	0.284983	Not significant	-0.00118621	0.990318	Not significant
FADD	Q13158	NA	NA	NA	NA	NA	NA	0.218262	0.181867	Not significant	0.0105689	0.915275	Not significant	NA	NA	NA	0.0327365	0.73616	Not significant
FADS2	O95864	NA	NA	NA	0.108163	0.254571	Not significant	0.331024	0.0472187	Higher in Alcohol.Use.Disorder	0.113921	0.687061	Not significant	NA	NA	NA	0.0155297	0.923539	Not significant
FADS3	Q9Y5Q0	NA	NA	NA	0.000721885	0.993815	Not significant	0.23182	0.282852	Not significant	-0.143284	0.440861	Not significant	NA	NA	NA	NA	NA	NA
FAF1	Q9UNN5	-0.23515	0.0657903	Not significant	0.170646	0.167766	Not significant	-0.0385077	0.718504	Not significant	-0.202171	0.0660596	Not significant	-0.0721706	0.476587	Not significant	0.125213	0.294787	Not significant
FAF2	Q96CS3	0.127052	0.434798	Not significant	-0.17151	0.319612	Not significant	-0.109792	0.562995	Not significant	0.025043	0.811439	Not significant	-0.0660386	0.688806	Not significant	0.214844	0.0980544	Not significant
FAH	P16930	-0.158685	0.158234	Not significant	-0.175739	0.185035	Not significant	0.0890418	0.565037	Not significant	-0.162898	0.36036	Not significant	0.112813	0.409149	Not significant	-0.148179	0.299573	Not significant
FAHD1	Q6P587	-0.0396373	0.743998	Not significant	0.290422	0.055015	Not significant	0.282069	0.182591	Not significant	0.374789	0.118011	Not significant	0.188899	0.164116	Not significant	0.260045	0.083666	Not significant
FAHD2A	Q96GK7	0.371117	0.0235032	Higher in Alcohol.Use.Disorder	0.286964	0.0547787	Not significant	0.198764	0.0690531	Not significant	0.315467	0.0305095	Higher in Alcohol.Use.Disorder	0.315086	0.0982575	Not significant	0.258553	0.0613179	Not significant
FAIM2	Q9BWQ8	NA	NA	NA	-0.0430336	0.895389	Not significant	-0.0390723	0.868907	Not significant	-0.204929	0.275147	Not significant	-0.263534	0.333787	Not significant	0.033932	0.837756	Not significant
FAM107B	Q9H098	NA	NA	NA	0.0220519	0.865471	Not significant	-0.400441	0.095947	Not significant	-0.399733	0.0382837	Higher in Control	0.139787	0.20275	Not significant	0.177778	0.376393	Not significant
FAM110B	Q8TC76	NA	NA	NA	NA	NA	NA	-0.0794152	0.568761	Not significant	0.310654	0.135116	Not significant	NA	NA	NA	-0.245185	0.132321	Not significant
FAM114A2	Q9NRY5	0.0944726	0.673641	Not significant	NA	NA	NA	0.0885706	0.563802	Not significant	-0.250433	0.188723	Not significant	-0.0271055	0.785435	Not significant	-0.105271	0.489204	Not significant
FAM117B	Q6P1L5	NA	NA	NA	NA	NA	NA	NA	NA	NA	-0.603614	0.0777634	Not significant	NA	NA	NA	NA	NA	NA
FAM120A	Q9NZB2	-0.0194931	0.885799	Not significant	-0.0104738	0.926947	Not significant	0.213794	0.0688438	Not significant	0.0470161	0.749691	Not significant	-0.0453825	0.686166	Not significant	0.00117557	0.990586	Not significant
FAM120B	Q96EK7	0.0514712	0.653708	Not significant	NA	NA	NA	-0.034645	0.827529	Not significant	0.0186043	0.938472	Not significant	-0.197848	0.491505	Not significant	-0.165709	0.396832	Not significant
FAM120C	Q9NX05	-0.138314	0.245734	Not significant	-0.015581	0.928192	Not significant	0.203473	0.318126	Not significant	0.0389115	0.779056	Not significant	0.141703	0.509173	Not significant	-0.00451683	0.981765	Not significant
FAM124A	Q86V42	NA	NA	NA	0.108195	0.165098	Not significant	NA	NA	NA	NA	NA	NA	NA	NA	NA	NA	NA	NA
FAM126A	Q9BYI3	0.334382	0.142665	Not significant	-0.0926621	0.714111	Not significant	NA	NA	NA	NA	NA	NA	NA	NA	NA	NA	NA	NA
FAM126B	Q8IXS8	0.342702	0.0278528	Higher in Alcohol.Use.Disorder	-0.16003	0.321583	Not significant	0.299701	0.141821	Not significant	-0.290878	0.237397	Not significant	-0.0627548	0.672435	Not significant	0.14117	0.594561	Not significant
FAM129A	Q9BZQ8	NA	NA	NA	NA	NA	NA	NA	NA	NA	NA	NA	NA	NA	NA	NA	-0.0891043	0.507996	Not significant
FAM129B	Q96TA1	-0.0652731	0.374587	Not significant	0.218508	0.0921715	Not significant	0.213718	0.143496	Not significant	0.245377	0.0270783	Higher in Alcohol.Use.Disorder	0.0166326	0.899691	Not significant	0.166576	0.358403	Not significant
FAM131B	Q86XD5	0.411037	0.186521	Not significant	-0.0905519	0.642029	Not significant	0.516251	0.0258794	Higher in Alcohol.Use.Disorder	0.302851	0.233037	Not significant	-0.0701972	0.686087	Not significant	0.856422	0.0719844	Not significant
FAM136A	Q96C01	0.2572	0.0219469	Higher in Alcohol.Use.Disorder	0.0119035	0.922895	Not significant	0.220243	0.161062	Not significant	0.198219	0.0842717	Not significant	0.361536	0.0235558	Higher in Alcohol.Use.Disorder	NA	NA	NA
FAM160A2	Q8N612	0.0182354	0.849306	Not significant	-0.0651495	0.487818	Not significant	0.276701	0.274003	Not significant	-0.0945327	0.520554	Not significant	0.123871	0.285659	Not significant	NA	NA	NA
FAM160B1	Q5W0V3	-0.0537422	0.841185	Not significant	-0.168185	0.34629	Not significant	0.483511	0.0219385	Higher in Alcohol.Use.Disorder	0.00118045	0.995422	Not significant	0.0863962	0.658475	Not significant	-0.21138	0.173683	Not significant
FAM162A	Q96A26	0.184315	0.151743	Not significant	NA	NA	NA	0.0349605	0.845794	Not significant	-0.00198495	0.990778	Not significant	NA	NA	NA	0.363266	0.128543	Not significant
FAM167A	Q96KS9	NA	NA	NA	NA	NA	NA	NA	NA	NA	NA	NA	NA	NA	NA	NA	0.636815	1.06499e-05	Higher in Alcohol.Use.Disorder
FAM169A	Q9Y6X4	NA	NA	NA	-0.13671	0.288491	Not significant	0.31091	0.212883	Not significant	0.17778	0.37746	Not significant	-0.216348	0.27939	Not significant	0.207234	0.364986	Not significant
FAM171A1	Q5VUB5	0.236029	0.0359444	Higher in Alcohol.Use.Disorder	-0.0991546	0.495046	Not significant	-0.0147932	0.922187	Not significant	-0.470224	0.113123	Not significant	-0.311779	0.0638782	Not significant	0.0527913	0.805921	Not significant
FAM171A2	A8MVW0	-0.162136	0.154039	Not significant	-0.135123	0.212281	Not significant	0.320243	0.145534	Not significant	-0.0790821	0.503332	Not significant	0.129873	0.197658	Not significant	-0.0694229	0.73923	Not significant
FAM171B	Q6P995	0.314867	0.196399	Not significant	-0.0609345	0.689871	Not significant	0.0784903	0.680265	Not significant	-0.0229684	0.848364	Not significant	0.205562	0.0911209	Not significant	0.120332	0.61571	Not significant
FAM177A1	Q8N128	-0.249703	0.16201	Not significant	-0.0689613	0.648151	Not significant	-0.357012	0.074688	Not significant	-0.142214	0.389961	Not significant	-0.0130516	0.961051	Not significant	0.00431429	0.981717	Not significant
FAM184A	Q8NB25	-0.183903	0.0980064	Not significant	NA	NA	NA	NA	NA	NA	-0.201495	0.0995624	Not significant	NA	NA	NA	-0.353717	0.0415363	Higher in Control
FAM184B	Q9ULE4	NA	NA	NA	NA	NA	NA	NA	NA	NA	0.0789289	0.655302	Not significant	NA	NA	NA	NA	NA	NA
FAM192A	Q9GZU8	NA	NA	NA	-0.189979	0.149883	Not significant	-0.108877	0.331436	Not significant	NA	NA	NA	-0.127801	0.44097	Not significant	0.0256431	0.841614	Not significant
FAM213A	Q9BRX8	0.0302063	0.861917	Not significant	0.445829	0.0375967	Higher in Alcohol.Use.Disorder	0.374621	0.102404	Not significant	0.0783735	0.594265	Not significant	0.0355091	0.769937	Not significant	0.122681	0.404759	Not significant
FAM213B	Q8TBF2	-0.183172	0.131911	Not significant	-0.0346792	0.589534	Not significant	-0.0846426	0.673475	Not significant	-0.0762124	0.725202	Not significant	NA	NA	NA	-0.110882	0.227089	Not significant
FAM234A	Q9H0X4	NA	NA	NA	-0.118507	0.269258	Not significant	NA	NA	NA	-0.249163	0.106298	Not significant	-0.026078	0.802355	Not significant	0.107147	0.397367	Not significant
FAM234B	A2RU67	0.111393	0.487113	Not significant	NA	NA	NA	0.228741	0.311763	Not significant	-0.0558135	0.65659	Not significant	0.0978048	0.42106	Not significant	0.023267	0.890736	Not significant
FAM241B	Q96D05	0.145009	0.216287	Not significant	-0.260666	0.0992668	Not significant	0.20377	0.353811	Not significant	-0.0399906	0.802362	Not significant	0.193405	0.401446	Not significant	-0.0205306	0.92411	Not significant
FAM3C	Q92520	NA	NA	NA	-0.100682	0.472258	Not significant	0.551551	0.034283	Higher in Alcohol.Use.Disorder	0.0250261	0.790804	Not significant	0.373656	0.0488481	Higher in Alcohol.Use.Disorder	0.191621	0.284846	Not significant
FAM45A	Q8TCE6	NA	NA	NA	0.0487588	0.630904	Not significant	NA	NA	NA	-0.00239226	0.991431	Not significant	NA	NA	NA	NA	NA	NA
FAM49A	Q9H0Q0	0.0912629	0.556891	Not significant	-0.228535	0.0970358	Not significant	0.0401524	0.745246	Not significant	-0.224842	0.156775	Not significant	-0.00241606	0.980429	Not significant	0.182578	0.190933	Not significant
FAM49B	Q9NUQ9	-0.0505953	0.688989	Not significant	-0.0846598	0.375233	Not significant	-0.217111	0.107861	Not significant	-0.405091	0.00152761	Higher in Control	-0.148017	0.0757419	Not significant	-0.0737305	0.465366	Not significant
FAM50A	Q14320	NA	NA	NA	0.0687872	0.75166	Not significant	NA	NA	NA	NA	NA	NA	-0.299948	0.0985504	Not significant	NA	NA	NA
FAM81A	Q8TBF8	0.101343	0.541608	Not significant	-0.216998	0.150882	Not significant	NA	NA	NA	NA	NA	NA	0.0931901	0.351349	Not significant	NA	NA	NA
FAM84B	Q96KN1	NA	NA	NA	NA	NA	NA	-0.216677	0.0902266	Not significant	0.0254862	0.909001	Not significant	-0.00128551	0.991439	Not significant	0.141063	0.199637	Not significant
FAM89B	Q8N5H3	NA	NA	NA	NA	NA	NA	NA	NA	NA	NA	NA	NA	NA	NA	NA	-0.104868	0.533843	Not significant
FAM8A1	Q9UBU6	NA	NA	NA	NA	NA	NA	NA	NA	NA	0.176923	0.220805	Not significant	NA	NA	NA	NA	NA	NA
FAM91A1	Q658Y4	0.108125	0.425115	Not significant	-0.295437	0.210939	Not significant	0.0302204	0.85232	Not significant	0.0705739	0.673953	Not significant	-0.216868	0.243731	Not significant	0.148029	0.288062	Not significant
FAM96A	Q9H5X1	NA	NA	NA	NA	NA	NA	NA	NA	NA	NA	NA	NA	NA	NA	NA	-0.126517	0.311783	Not significant
FAM96B	Q9Y3D0	0.539365	0.00150323	Higher in Alcohol.Use.Disorder	-0.227735	0.0449019	Higher in Control	-0.158782	0.368749	Not significant	-0.283428	0.0691635	Not significant	-0.138643	0.298402	Not significant	-0.119093	0.56792	Not significant
FAM98A	Q8NCA5	-0.123457	0.161271	Not significant	-0.0672771	0.764405	Not significant	-0.207497	0.066317	Not significant	0.0126985	0.915559	Not significant	-0.026373	0.821901	Not significant	0.170935	0.255919	Not significant
FAM98B	Q52LJ0	0.190824	0.0508758	Not significant	0.00874424	0.9542	Not significant	NA	NA	NA	0.147117	0.410831	Not significant	NA	NA	NA	-0.0602177	0.735384	Not significant
FAM98C	Q17RN3	0.0451477	0.8477	Not significant	0.00969988	0.94773	Not significant	-0.207723	0.241632	Not significant	-0.0157467	0.93845	Not significant	-0.140421	0.632028	Not significant	-0.019753	0.898951	Not significant
FARP1	Q9Y4F1	0.0488304	0.6276	Not significant	0.0267756	0.85654	Not significant	0.213871	0.329824	Not significant	0.0404984	0.832662	Not significant	-0.0974465	0.432382	Not significant	-0.0436962	0.797357	Not significant
FARP2	O94887	NA	NA	NA	NA	NA	NA	NA	NA	NA	0.220229	0.26163	Not significant	0.312765	0.198597	Not significant	NA	NA	NA
FARS2	O95363	-0.147249	0.259439	Not significant	NA	NA	NA	NA	NA	NA	-0.0417746	0.719256	Not significant	0.167764	0.251418	Not significant	0.085764	0.4061	Not significant
FARSA	Q9Y285	-0.0191709	0.900029	Not significant	-0.0042083	0.964206	Not significant	0.352029	0.0203344	Higher in Alcohol.Use.Disorder	0.0307641	0.779237	Not significant	-0.065944	0.458223	Not significant	-0.0362195	0.789083	Not significant
FARSB	Q9NSD9	0.0179917	0.899093	Not significant	0.054807	0.638637	Not significant	0.316086	0.0818362	Not significant	-0.00856568	0.960548	Not significant	-0.109294	0.347813	Not significant	-0.0366528	0.776156	Not significant
FASN	P49327	-0.0476061	0.516991	Not significant	-0.106981	0.134247	Not significant	0.161869	0.0426808	Higher in Alcohol.Use.Disorder	-0.174304	0.0368152	Higher in Control	-0.13441	0.0860344	Not significant	-0.0341404	0.630776	Not significant
FAT3	Q8TDW7	NA	NA	NA	-0.021812	0.828562	Not significant	0.200978	0.362049	Not significant	0.228225	0.136995	Not significant	0.228573	0.0769435	Not significant	0.0276767	0.928303	Not significant
FBL	P22087	NA	NA	NA	0.0103496	0.902661	Not significant	-0.0652141	0.741699	Not significant	0.242795	0.157488	Not significant	-0.146336	0.372022	Not significant	-0.0880074	0.54799	Not significant
FBLL1	A6NHQ2	-0.218128	0.0931517	Not significant	0.149646	0.198791	Not significant	NA	NA	NA	0.195556	0.204416	Not significant	0.043843	0.64856	Not significant	-0.184605	0.295549	Not significant
FBLN1	P23142	NA	NA	NA	NA	NA	NA	0.313754	0.268256	Not significant	0.372416	0.502687	Not significant	-0.0117879	0.949846	Not significant	NA	NA	NA
FBN1	P35555	NA	NA	NA	0.876582	0.136339	Not significant	-0.1931	0.726786	Not significant	NA	NA	NA	0.534445	0.135489	Not significant	0.000209741	0.999644	Not significant
FBP1	P09467	NA	NA	NA	NA	NA	NA	NA	NA	NA	0.0931138	0.395528	Not significant	NA	NA	NA	NA	NA	NA
FBXL15	Q9H469	NA	NA	NA	NA	NA	NA	NA	NA	NA	0.0538522	0.52251	Not significant	0.0833855	0.697082	Not significant	-0.0646673	0.428806	Not significant
FBXL16	Q8N461	0.151788	0.219826	Not significant	-0.0710249	0.372579	Not significant	-0.0494754	0.776174	Not significant	-0.155734	0.178313	Not significant	0.049679	0.548977	Not significant	-0.0141632	0.919842	Not significant
FBXL18	Q96ME1	-0.237359	0.065219	Not significant	-0.0935419	0.408572	Not significant	-0.00907792	0.962589	Not significant	0.0644868	0.538748	Not significant	0.244711	0.10222	Not significant	-0.102252	0.494392	Not significant
FBXL2	Q9UKC9	0.0811961	0.423202	Not significant	NA	NA	NA	NA	NA	NA	0.286754	0.0267622	Higher in Alcohol.Use.Disorder	0.151301	0.240693	Not significant	NA	NA	NA
FBXL20	Q96IG2	0.0317373	0.757517	Not significant	0.115725	0.0483944	Higher in Alcohol.Use.Disorder	0.461652	0.00570842	Higher in Alcohol.Use.Disorder	0.121675	0.223408	Not significant	0.188975	0.0600345	Not significant	0.252023	0.151338	Not significant
FBXL8	Q96CD0	-0.141909	0.236576	Not significant	0.0762085	0.628547	Not significant	0.176499	0.320465	Not significant	NA	NA	NA	0.120521	0.409315	Not significant	-0.185278	0.232561	Not significant
FBXO2	Q9UK22	0.05882	0.734171	Not significant	0.131999	0.623843	Not significant	-0.0713673	0.644759	Not significant	-0.214381	0.256465	Not significant	-0.30287	0.267495	Not significant	-0.152639	0.290062	Not significant
FBXO21	O94952	-0.474862	0.200029	Not significant	-0.06486	0.601679	Not significant	0.196497	0.148774	Not significant	-0.285498	0.0311941	Higher in Control	0.0952175	0.456256	Not significant	0.125056	0.412934	Not significant
FBXO22	Q8NEZ5	0.133059	0.256089	Not significant	0.0976908	0.558457	Not significant	0.305098	0.0373166	Higher in Alcohol.Use.Disorder	0.133513	0.356227	Not significant	0.210587	0.0427399	Higher in Alcohol.Use.Disorder	0.123052	0.41959	Not significant
FBXO27	Q8NI29	-0.0352866	0.829283	Not significant	0.0243468	0.86104	Not significant	0.0122335	0.928581	Not significant	0.0606417	0.715161	Not significant	0.0163959	0.918541	Not significant	0.0800068	0.734141	Not significant
FBXO3	Q9UK99	-0.315991	0.0778851	Not significant	0.0207687	0.765339	Not significant	NA	NA	NA	-0.173659	0.136743	Not significant	-0.0255184	0.737779	Not significant	0.200309	0.261523	Not significant
FBXO31	Q5XUX0	1.21322	0.0025546	Higher in Alcohol.Use.Disorder	-0.197064	0.513148	Not significant	0.0654087	0.83856	Not significant	-0.396313	0.32781	Not significant	-0.0906028	0.824954	Not significant	0.267567	0.251693	Not significant
FBXO41	Q8TF61	0.161583	0.245281	Not significant	-0.257178	0.0404317	Higher in Control	0.343496	0.164764	Not significant	0.0275142	0.840552	Not significant	0.145146	0.127086	Not significant	0.0185645	0.90045	Not significant
FBXO44	Q9H4M3	NA	NA	NA	-0.0644752	0.618251	Not significant	NA	NA	NA	-0.229943	0.329436	Not significant	NA	NA	NA	NA	NA	NA
FBXO45	P0C2W1	NA	NA	NA	NA	NA	NA	0.475586	0.0100844	Higher in Alcohol.Use.Disorder	0.332619	0.00432948	Higher in Alcohol.Use.Disorder	NA	NA	NA	-0.177035	0.0920772	Not significant
FBXO7	Q9Y3I1	-0.141817	0.233658	Not significant	-0.0827989	0.612055	Not significant	-0.0132871	0.909654	Not significant	0.0124991	0.94819	Not significant	0.200884	0.116374	Not significant	-0.192979	0.187966	Not significant
FBXW11	Q9UKB1	-0.204203	0.143317	Not significant	-0.0366545	0.785912	Not significant	NA	NA	NA	0.112955	0.577274	Not significant	0.192907	0.0688339	Not significant	0.0536001	0.590115	Not significant
FBXW9	Q5XUX1	NA	NA	NA	-0.0881039	0.398217	Not significant	NA	NA	NA	NA	NA	NA	NA	NA	NA	NA	NA	NA
FCGBP	Q9Y6R7	0.132009	0.533431	Not significant	0.529903	0.0158304	Higher in Alcohol.Use.Disorder	NA	NA	NA	0.700492	0.134319	Not significant	0.476486	0.41644	Not significant	0.483828	0.119399	Not significant
FCGR1A	P12314	NA	NA	NA	NA	NA	NA	0.0980686	0.446755	Not significant	NA	NA	NA	NA	NA	NA	-0.0787284	0.587748	Not significant
FCHO1	O14526	-0.126984	0.435092	Not significant	-0.0272626	0.860956	Not significant	-0.0901783	0.668369	Not significant	-0.0688695	0.776358	Not significant	0.261976	0.244632	Not significant	-0.127849	0.44042	Not significant
FCHO2	Q0JRZ9	0.310593	0.0284106	Higher in Alcohol.Use.Disorder	NA	NA	NA	NA	NA	NA	0.287637	0.0195174	Higher in Alcohol.Use.Disorder	0.14154	0.320044	Not significant	NA	NA	NA
FCHSD1	Q86WN1	NA	NA	NA	NA	NA	NA	-0.0869891	0.708349	Not significant	NA	NA	NA	NA	NA	NA	0.124241	0.445611	Not significant
FDFT1	P37268	-0.0119831	0.903268	Not significant	-0.054629	0.62531	Not significant	0.373593	0.0827705	Not significant	NA	NA	NA	0.281896	0.0831471	Not significant	0.164276	0.183737	Not significant
FDPS	P14324	0.415786	0.0141402	Higher in Alcohol.Use.Disorder	2.47232e-06	0.999987	Not significant	0.198005	0.122731	Not significant	-0.0485203	0.730961	Not significant	-0.0221176	0.835958	Not significant	0.258617	0.147017	Not significant
FDX1	P10109	NA	NA	NA	0.043782	0.760722	Not significant	0.252691	0.267464	Not significant	NA	NA	NA	0.2737	0.251131	Not significant	-0.0686867	0.553852	Not significant
FDX2	Q6P4F2	NA	NA	NA	NA	NA	NA	-0.00824333	0.961719	Not significant	NA	NA	NA	NA	NA	NA	NA	NA	NA
FDXR	P22570	0.563743	0.00855103	Higher in Alcohol.Use.Disorder	0.446489	0.0147327	Higher in Alcohol.Use.Disorder	0.504733	0.0156099	Higher in Alcohol.Use.Disorder	0.571452	0.0261888	Higher in Alcohol.Use.Disorder	0.693793	0.000313974	Higher in Alcohol.Use.Disorder	0.737024	0.000238447	Higher in Alcohol.Use.Disorder
FECH	P22830	0.165481	0.127745	Not significant	0.06222	0.455183	Not significant	-0.0152365	0.877752	Not significant	0.0384426	0.742494	Not significant	0.0483606	0.715433	Not significant	0.0360731	0.706019	Not significant
FEM1A	Q9BSK4	NA	NA	NA	0.123561	0.217891	Not significant	NA	NA	NA	NA	NA	NA	NA	NA	NA	NA	NA	NA
FEM1B	Q9UK73	NA	NA	NA	NA	NA	NA	NA	NA	NA	NA	NA	NA	0.0826633	0.586617	Not significant	NA	NA	NA
FEN1	P39748	NA	NA	NA	-0.0359841	0.592263	Not significant	NA	NA	NA	NA	NA	NA	-0.144212	0.216504	Not significant	NA	NA	NA
FERMT2	Q96AC1	0.161968	0.17033	Not significant	0.0237848	0.814166	Not significant	-0.102483	0.387865	Not significant	-0.159081	0.269567	Not significant	-0.0200624	0.835834	Not significant	-0.0484395	0.742485	Not significant
FERMT3	Q86UX7	NA	NA	NA	-0.120523	0.31798	Not significant	0.00672947	0.971586	Not significant	-0.276557	0.0597555	Not significant	NA	NA	NA	-0.0665592	0.673728	Not significant
FEZ1	Q99689	NA	NA	NA	0.00061543	0.994054	Not significant	-0.0531802	0.674564	Not significant	-0.174263	0.281152	Not significant	0.11222	0.34113	Not significant	-0.251288	0.180375	Not significant
FGA	P02671	0.154467	0.659778	Not significant	0.385434	0.186044	Not significant	0.198507	0.634141	Not significant	-0.193479	0.525682	Not significant	-0.192811	0.53991	Not significant	0.404655	0.319168	Not significant
FGB	P02675	0.859741	0.049902	Higher in Alcohol.Use.Disorder	0.538997	0.0589726	Not significant	0.212201	0.51295	Not significant	0.0285984	0.928946	Not significant	0.0746618	0.793087	Not significant	0.525329	0.0955549	Not significant
FGD4	Q96M96	-0.151388	0.557918	Not significant	-0.182188	0.348788	Not significant	-0.190743	0.175897	Not significant	-0.170146	0.406511	Not significant	-0.0711139	0.740932	Not significant	-0.339613	0.074388	Not significant
FGD5	Q6ZNL6	NA	NA	NA	NA	NA	NA	NA	NA	NA	NA	NA	NA	0.104588	0.3712	Not significant	NA	NA	NA
FGF12	P61328	-0.21271	0.165532	Not significant	0.0165997	0.87134	Not significant	0.00660792	0.963482	Not significant	-0.273589	0.0379426	Higher in Control	-0.154816	0.214069	Not significant	-0.0790982	0.610071	Not significant
FGFR1OP	O95684	NA	NA	NA	NA	NA	NA	NA	NA	NA	NA	NA	NA	NA	NA	NA	0.203325	0.202471	Not significant
FGFR1OP2	Q9NVK5	0.206418	0.102079	Not significant	0.103141	0.343073	Not significant	NA	NA	NA	-0.351738	0.0595793	Not significant	-0.00779135	0.936908	Not significant	0.410129	0.132063	Not significant
FGG	P02679	0.2402	0.307838	Not significant	0.334578	0.142101	Not significant	0.124559	0.666111	Not significant	-0.237682	0.444175	Not significant	0.0235824	0.912859	Not significant	0.419842	0.152356	Not significant
FH	P07954	0.487679	0.00283986	Higher in Alcohol.Use.Disorder	0.118602	0.354564	Not significant	0.111926	0.405083	Not significant	-0.0435564	0.725623	Not significant	0.0499591	0.725623	Not significant	0.223984	0.0463897	Higher in Alcohol.Use.Disorder
FHIT	P49789	0.103605	0.567306	Not significant	0.104027	0.492992	Not significant	0.0769471	0.524351	Not significant	-0.0330176	0.839149	Not significant	0.16461	0.361165	Not significant	0.100172	0.670171	Not significant
FHL1	Q13642	0.270479	0.0228413	Higher in Alcohol.Use.Disorder	0.203408	0.344862	Not significant	-0.17789	0.552672	Not significant	-0.509747	0.131841	Not significant	-0.102392	0.739238	Not significant	0.128436	0.604666	Not significant
FIBP	O43427	-0.0307246	0.729909	Not significant	-0.069406	0.329186	Not significant	0.215773	0.0375747	Higher in Alcohol.Use.Disorder	0.0755969	0.406952	Not significant	-0.101355	0.265614	Not significant	-0.039324	0.798807	Not significant
FIG4	Q92562	0.289739	0.0326596	Higher in Alcohol.Use.Disorder	-0.0767268	0.646438	Not significant	0.458071	0.121657	Not significant	0.26553	0.1855	Not significant	0.0842395	0.323375	Not significant	-0.0020905	0.990893	Not significant
FIS1	Q9Y3D6	-0.184493	0.283445	Not significant	0.157018	0.436903	Not significant	-0.138386	0.355322	Not significant	-0.00193343	0.986423	Not significant	-0.0616121	0.624105	Not significant	0.102676	0.440093	Not significant
FKBP15	Q5T1M5	0.282334	0.0977421	Not significant	0.054242	0.658326	Not significant	0.0594514	0.563755	Not significant	-0.0724888	0.52069	Not significant	0.136254	0.11322	Not significant	-0.0104164	0.926287	Not significant
FKBP1A	P62942	0.244744	0.0601658	Not significant	-0.00139478	0.990176	Not significant	0.149051	0.383437	Not significant	0.161414	0.361537	Not significant	-0.0261137	0.82568	Not significant	0.00333106	0.982672	Not significant
FKBP1B	P68106	NA	NA	NA	NA	NA	NA	NA	NA	NA	0.24026	0.261842	Not significant	NA	NA	NA	-0.0489596	0.783891	Not significant
FKBP2	P26885	NA	NA	NA	NA	NA	NA	-0.25199	0.0906609	Not significant	0.139314	0.560733	Not significant	NA	NA	NA	NA	NA	NA
FKBP3	Q00688	0.295309	0.0323102	Higher in Alcohol.Use.Disorder	-0.163591	0.318363	Not significant	-0.156401	0.247688	Not significant	-0.271658	0.0898995	Not significant	-0.15443	0.322085	Not significant	-0.202264	0.20995	Not significant
FKBP4	Q02790	0.0986535	0.249787	Not significant	0.0775204	0.2948	Not significant	0.000358811	0.997295	Not significant	-0.221662	0.0591831	Not significant	0.0323219	0.717786	Not significant	0.0159311	0.895461	Not significant
FKBP5	Q13451	0.279831	0.175447	Not significant	0.279299	0.00850667	Higher in Alcohol.Use.Disorder	0.229454	0.277856	Not significant	0.0757452	0.616893	Not significant	0.250042	0.148827	Not significant	0.204092	0.313038	Not significant
FKBP8	Q14318	-0.121096	0.53512	Not significant	0.0288958	0.853511	Not significant	0.243346	0.0951195	Not significant	0.0373127	0.781448	Not significant	-0.0480616	0.764419	Not significant	0.167889	0.369655	Not significant
FKBP9	O95302	NA	NA	NA	NA	NA	NA	0.265359	0.0129399	Higher in Alcohol.Use.Disorder	0.302287	0.0917968	Not significant	NA	NA	NA	0.121122	0.384468	Not significant
FLAD1	Q8NFF5	0.1703	0.198468	Not significant	0.0655611	0.554978	Not significant	-0.0518712	0.631314	Not significant	-0.0259329	0.864584	Not significant	-0.0122075	0.895165	Not significant	-0.12849	0.301719	Not significant
FLG	P20930	-0.44854	0.378991	Not significant	-0.210991	0.721306	Not significant	-0.288289	0.517269	Not significant	0.65951	0.210862	Not significant	0.297143	0.501403	Not significant	-0.536924	0.0756919	Not significant
FLG2	Q5D862	-0.554983	0.150807	Not significant	-0.11199	0.761333	Not significant	-0.139333	0.684139	Not significant	0.508565	0.191277	Not significant	0.368554	0.317956	Not significant	-0.201053	0.42638	Not significant
FLII	Q13045	0.140389	0.216493	Not significant	-0.0477263	0.577987	Not significant	0.00457289	0.968461	Not significant	0.352363	0.00657126	Higher in Alcohol.Use.Disorder	-0.0933515	0.233979	Not significant	0.0884625	0.36469	Not significant
FLNA	P21333	0.0793453	0.540737	Not significant	0.443344	0.0768544	Not significant	-0.418769	0.217024	Not significant	0.0215625	0.887322	Not significant	0.248327	0.0557998	Not significant	0.0818034	0.732187	Not significant
FLNB	O75369	-0.013633	0.89233	Not significant	0.279477	0.0507133	Not significant	-0.0591787	0.611073	Not significant	0.0147756	0.868086	Not significant	0.0354691	0.667343	Not significant	0.0228403	0.813484	Not significant
FLNC	Q14315	-0.302892	0.0640321	Not significant	0.358436	0.057889	Not significant	0.0983472	0.564361	Not significant	0.151907	0.496963	Not significant	0.339003	0.0434699	Higher in Alcohol.Use.Disorder	0.0855456	0.620581	Not significant
FLOT1	O75955	-0.215343	0.144485	Not significant	-0.156759	0.13257	Not significant	0.253853	0.116203	Not significant	-0.053191	0.730166	Not significant	-0.192392	0.0570232	Not significant	-0.278732	0.00663984	Higher in Control
FLOT2	Q14254	-0.162351	0.172216	Not significant	-0.253706	0.0114931	Higher in Control	0.33105	0.108661	Not significant	-0.141095	0.395853	Not significant	-0.135578	0.149371	Not significant	-0.207726	0.0385884	Higher in Control
FLRT2	O43155	0.211139	0.0753209	Not significant	NA	NA	NA	NA	NA	NA	NA	NA	NA	0.189891	0.0891494	Not significant	NA	NA	NA
FLT1	P17948	NA	NA	NA	0.00251111	0.988671	Not significant	NA	NA	NA	NA	NA	NA	NA	NA	NA	NA	NA	NA
FMN2	Q9NZ56	0.096571	0.612396	Not significant	-0.117358	0.233048	Not significant	-0.0558374	0.587285	Not significant	-0.238758	0.0984239	Not significant	-0.10709	0.237811	Not significant	-0.209286	0.0586281	Not significant
FMNL1	O95466	-0.191613	0.174041	Not significant	-0.0331302	0.719672	Not significant	-0.107829	0.510276	Not significant	NA	NA	NA	0.00196333	0.979216	Not significant	-0.168573	0.0568129	Not significant
FMNL2	Q96PY5	-0.0338708	0.815324	Not significant	0.156568	0.34186	Not significant	-0.223598	0.167028	Not significant	-0.0571164	0.705824	Not significant	-0.0198511	0.870004	Not significant	0.152703	0.213476	Not significant
FMNL3	Q8IVF7	-0.482576	0.00120869	Higher in Control	0.116598	0.357297	Not significant	NA	NA	NA	-0.13248	0.594539	Not significant	NA	NA	NA	-0.0868746	0.458955	Not significant
FMR1	Q06787	-0.204689	0.221723	Not significant	-0.000596247	0.996933	Not significant	0.154421	0.22097	Not significant	0.046147	0.753694	Not significant	-0.0345535	0.82627	Not significant	0.0821367	0.464447	Not significant
FN1	P02751	0.221462	0.209333	Not significant	0.412624	0.112827	Not significant	-0.0314753	0.910404	Not significant	0.202273	0.340154	Not significant	0.37112	0.0153738	Higher in Alcohol.Use.Disorder	0.354717	0.160159	Not significant
FN3K	Q9H479	0.393008	0.0429695	Higher in Alcohol.Use.Disorder	-0.218478	0.305673	Not significant	-0.499065	0.00237817	Higher in Control	-0.573815	0.00957969	Higher in Control	-0.374517	0.0631546	Not significant	0.035109	0.830815	Not significant
FN3KRP	Q9HA64	0.15917	0.319406	Not significant	0.014222	0.929543	Not significant	0.0179107	0.903447	Not significant	-0.2052	0.338885	Not significant	0.0304457	0.898328	Not significant	0.1386	0.388119	Not significant
FNBP1	Q96RU3	NA	NA	NA	0.265192	0.0538901	Not significant	0.0392807	0.786915	Not significant	-0.0357955	0.817555	Not significant	-0.00723517	0.938364	Not significant	0.160031	0.326171	Not significant
FNBP1L	Q5T0N5	NA	NA	NA	-0.011405	0.903207	Not significant	0.0606642	0.770621	Not significant	-0.00579702	0.978321	Not significant	-0.0345521	0.884551	Not significant	0.0994122	0.435908	Not significant
FNDC3A	Q9Y2H6	0.317715	0.224975	Not significant	NA	NA	NA	NA	NA	NA	0.0657063	0.600118	Not significant	NA	NA	NA	NA	NA	NA
FNTA	P49354	0.267444	0.172636	Not significant	0.189952	0.123096	Not significant	-0.0126136	0.926109	Not significant	-0.171274	0.146887	Not significant	0.0875368	0.473751	Not significant	0.108171	0.328057	Not significant
FNTB	P49356	NA	NA	NA	NA	NA	NA	NA	NA	NA	NA	NA	NA	NA	NA	NA	0.222091	0.272743	Not significant
FOCAD	Q5VW36	NA	NA	NA	NA	NA	NA	-0.0498813	0.623104	Not significant	0.00114941	0.992609	Not significant	-0.0251869	0.764613	Not significant	-0.13392	0.318227	Not significant
FOLH1	Q04609	0.169368	0.452107	Not significant	0.16714	0.20497	Not significant	0.089241	0.508078	Not significant	0.172682	0.307262	Not significant	0.0494407	0.74577	Not significant	0.271436	0.0576722	Not significant
FOXK1	P85037	0.0736494	0.494285	Not significant	NA	NA	NA	NA	NA	NA	0.0277153	0.825583	Not significant	0.0328435	0.850229	Not significant	0.164741	0.497825	Not significant
FOXRED1	Q96CU9	0.181521	0.340241	Not significant	NA	NA	NA	0.275932	0.0381005	Higher in Alcohol.Use.Disorder	0.095881	0.636224	Not significant	0.0876114	0.643942	Not significant	0.117775	0.312482	Not significant
FOXRED2	Q8IWF2	NA	NA	NA	0.136807	0.163799	Not significant	NA	NA	NA	NA	NA	NA	0.0783721	0.311142	Not significant	NA	NA	NA
FPGT	O14772	0.0909532	0.394221	Not significant	NA	NA	NA	NA	NA	NA	0.0857702	0.431931	Not significant	-0.0598309	0.86355	Not significant	0.0586376	0.731107	Not significant
FRMD4A	Q9P2Q2	0.141538	0.208152	Not significant	-0.0595795	0.577338	Not significant	-0.00134906	0.991308	Not significant	0.00180426	0.987295	Not significant	-0.0265445	0.830423	Not significant	-0.0164774	0.900552	Not significant
FRMD5	Q7Z6J6	NA	NA	NA	-0.0167908	0.908082	Not significant	NA	NA	NA	0.0562526	0.680047	Not significant	0.0303932	0.77359	Not significant	0.0423151	0.678387	Not significant
FRMD8	Q9BZ67	NA	NA	NA	NA	NA	NA	NA	NA	NA	0.0994851	0.588006	Not significant	NA	NA	NA	NA	NA	NA
FRMPD3	Q5JV73	NA	NA	NA	NA	NA	NA	NA	NA	NA	NA	NA	NA	NA	NA	NA	-0.0892312	0.670135	Not significant
FRMPD4	Q14CM0	NA	NA	NA	NA	NA	NA	NA	NA	NA	NA	NA	NA	0.089717	0.373257	Not significant	NA	NA	NA
FRRS1L	Q9P0K9	0.600778	0.000376087	Higher in Alcohol.Use.Disorder	-0.113592	0.604925	Not significant	0.141121	0.460655	Not significant	-0.284656	0.215533	Not significant	0.101029	0.669792	Not significant	0.0713611	0.732741	Not significant
FRS3	O43559	NA	NA	NA	NA	NA	NA	NA	NA	NA	0.104826	0.530988	Not significant	NA	NA	NA	NA	NA	NA
FRY	Q5TBA9	0.00467991	0.971142	Not significant	0.0370406	0.748566	Not significant	0.185549	0.0760952	Not significant	0.162773	0.0609503	Not significant	0.139189	0.198557	Not significant	-0.0707031	0.50425	Not significant
FRYL	O94915	-0.0406121	0.65392	Not significant	0.046712	0.734144	Not significant	0.137187	0.253909	Not significant	0.489091	0.0065948	Higher in Alcohol.Use.Disorder	0.31187	0.188839	Not significant	-0.0895444	0.460589	Not significant
FSCN1	Q16658	-0.201241	0.0669316	Not significant	-0.0560204	0.456883	Not significant	-0.110561	0.310918	Not significant	-0.148675	0.167107	Not significant	-0.128517	0.230212	Not significant	0.0962261	0.401912	Not significant
FSD1	Q9BTV5	-0.110258	0.290907	Not significant	-0.266599	0.00395703	Higher in Control	-0.201447	0.0221311	Higher in Control	-0.259916	0.00299285	Higher in Control	-0.124578	0.110608	Not significant	0.00352184	0.966207	Not significant
FSD1L	Q9BXM9	-0.101148	0.596054	Not significant	-0.184809	0.0593044	Not significant	-0.324723	0.0856095	Not significant	-0.165499	0.062847	Not significant	-0.204975	0.0282794	Higher in Control	-0.00825174	0.949028	Not significant
FTH1	P02794	0.207717	0.454889	Not significant	0.329737	0.0624624	Not significant	-0.291016	0.230827	Not significant	0.255805	0.0906324	Not significant	0.203118	0.263168	Not significant	0.215924	0.119343	Not significant
FTL	P02792	0.282306	0.0661775	Not significant	0.400101	0.0119364	Higher in Alcohol.Use.Disorder	0.0295367	0.911807	Not significant	0.68874	0.00119568	Higher in Alcohol.Use.Disorder	0.473019	0.00889179	Higher in Alcohol.Use.Disorder	0.25461	0.222742	Not significant
FTO	Q9C0B1	0.0394238	0.795942	Not significant	0.231596	0.138662	Not significant	0.559873	0.0116673	Higher in Alcohol.Use.Disorder	0.208301	0.170274	Not significant	0.265442	0.0583811	Not significant	0.0502545	0.671904	Not significant
FUBP1	Q96AE4	-0.0141302	0.901749	Not significant	0.128344	0.106889	Not significant	0.231599	0.0682214	Not significant	0.0285491	0.726991	Not significant	0.0319724	0.71217	Not significant	0.244539	0.0371102	Higher in Alcohol.Use.Disorder
FUBP3	Q96I24	0.0620888	0.697676	Not significant	0.136321	0.324607	Not significant	0.133189	0.344738	Not significant	0.178759	0.287557	Not significant	0.14678	0.240665	Not significant	-0.00146728	0.992567	Not significant
FUCA1	P04066	0.257742	0.160291	Not significant	0.388938	0.000799608	Higher in Alcohol.Use.Disorder	NA	NA	NA	-0.0838766	0.712946	Not significant	NA	NA	NA	0.168994	0.271508	Not significant
FUCA2	Q9BTY2	NA	NA	NA	NA	NA	NA	0.144147	0.673471	Not significant	NA	NA	NA	0.123892	0.658898	Not significant	0.46096	0.0762031	Not significant
FUK	Q8N0W3	-0.0324528	0.850556	Not significant	-0.137554	0.107069	Not significant	-0.134088	0.2427	Not significant	-0.0961583	0.467516	Not significant	-0.0977353	0.46565	Not significant	-0.0643558	0.577437	Not significant
FUNDC2	Q9BWH2	NA	NA	NA	NA	NA	NA	-0.177135	0.41139	Not significant	-0.0133188	0.89488	Not significant	NA	NA	NA	0.0628536	0.72449	Not significant
FUS	P35637	0.14105	0.42781	Not significant	0.125242	0.462603	Not significant	0.107948	0.531174	Not significant	-0.174861	0.308619	Not significant	0.0270518	0.856383	Not significant	-0.0251387	0.88587	Not significant
FUT8	Q9BYC5	-0.230131	0.00163099	Higher in Control	0.0562618	0.467526	Not significant	NA	NA	NA	-0.0956445	0.387029	Not significant	NA	NA	NA	0.106311	0.299874	Not significant
FXR1	P51114	0.171128	0.0496954	Higher in Alcohol.Use.Disorder	0.0607371	0.378462	Not significant	0.0925804	0.357551	Not significant	-0.101083	0.368426	Not significant	-0.116013	0.238791	Not significant	0.0520264	0.599163	Not significant
FXR2	P51116	0.516401	0.000289048	Higher in Alcohol.Use.Disorder	0.0233653	0.813477	Not significant	0.184189	0.281418	Not significant	-0.0330334	0.742101	Not significant	-0.0213009	0.891925	Not significant	-0.00184605	0.988505	Not significant
FXYD6	Q9H0Q3	NA	NA	NA	-0.168048	0.468435	Not significant	-0.288618	0.186637	Not significant	-0.172629	0.463615	Not significant	-0.0705997	0.472952	Not significant	0.00867733	0.968254	Not significant
FYCO1	Q9BQS8	0.309137	0.175851	Not significant	0.131119	0.233283	Not significant	-0.0649345	0.839364	Not significant	-0.032036	0.883268	Not significant	0.310228	0.117185	Not significant	-0.0487263	0.778701	Not significant
FYN	P06241	0.544142	0.0292475	Higher in Alcohol.Use.Disorder	-0.0233789	0.830881	Not significant	-0.0607489	0.596394	Not significant	-0.16665	0.0941285	Not significant	-0.0481947	0.588587	Not significant	-0.125952	0.254256	Not significant
FZD8	Q9H461	NA	NA	NA	NA	NA	NA	NA	NA	NA	-0.105949	0.536993	Not significant	NA	NA	NA	NA	NA	NA
G3BP1	Q13283	NA	NA	NA	-0.123746	0.424831	Not significant	-0.173518	0.27177	Not significant	-0.189551	0.386324	Not significant	-0.036221	0.835219	Not significant	0.141344	0.484353	Not significant
G3BP2	Q9UN86	-0.177464	0.205939	Not significant	-0.0406927	0.729608	Not significant	0.173985	0.177635	Not significant	0.0899598	0.637317	Not significant	-0.176049	0.0426326	Higher in Control	0.0442979	0.673497	Not significant
G6PD	P11413	0.090733	0.47054	Not significant	-0.113316	0.239509	Not significant	-0.232463	0.0348023	Higher in Control	-0.247339	0.00750486	Higher in Control	-0.0241028	0.765453	Not significant	0.0118378	0.900931	Not significant
GAA	P10253	0.0297639	0.835023	Not significant	0.114823	0.341356	Not significant	0.0955009	0.484571	Not significant	0.0675398	0.662151	Not significant	0.12922	0.32214	Not significant	-0.00578208	0.958962	Not significant
GAB1	Q13480	NA	NA	NA	NA	NA	NA	NA	NA	NA	NA	NA	NA	-0.0195104	0.910488	Not significant	0.263439	0.203425	Not significant
GAB2	Q9UQC2	NA	NA	NA	0.0522678	0.717613	Not significant	NA	NA	NA	0.0221172	0.898307	Not significant	0.0122256	0.938381	Not significant	0.202651	0.398777	Not significant
GABARAPL1	Q9H0R8	NA	NA	NA	0.102105	0.337398	Not significant	NA	NA	NA	NA	NA	NA	NA	NA	NA	NA	NA	NA
GABARAPL2	P60520	-0.434431	0.004144	Higher in Control	-0.133965	0.101586	Not significant	0.0744697	0.491511	Not significant	-0.039971	0.661222	Not significant	-0.186308	0.215606	Not significant	-0.126626	0.296186	Not significant
GABBR1	Q9UBS5	0.0325058	0.791512	Not significant	-0.0332142	0.768546	Not significant	0.525753	0.0317423	Higher in Alcohol.Use.Disorder	0.109355	0.427959	Not significant	0.0377558	0.688173	Not significant	-0.0669343	0.649713	Not significant
GABBR2	O75899	-0.117071	0.462207	Not significant	0.0282027	0.81355	Not significant	1.05285	0.00471406	Higher in Alcohol.Use.Disorder	0.0743148	0.547685	Not significant	-0.0326021	0.719719	Not significant	-0.220483	0.523097	Not significant
GABPB1	Q06547	NA	NA	NA	NA	NA	NA	NA	NA	NA	NA	NA	NA	NA	NA	NA	-0.0461333	0.713228	Not significant
GABRA1	P14867	-0.100067	0.342416	Not significant	-0.160121	0.229976	Not significant	0.265348	0.0642486	Not significant	0.21269	0.144245	Not significant	0.0451327	0.612177	Not significant	-0.0288697	0.822751	Not significant
GABRA2	P47869	0.349687	0.0174003	Higher in Alcohol.Use.Disorder	-0.0871359	0.255125	Not significant	NA	NA	NA	NA	NA	NA	NA	NA	NA	NA	NA	NA
GABRA3	P34903	NA	NA	NA	0.271851	0.0796184	Not significant	0.552228	0.118158	Not significant	NA	NA	NA	NA	NA	NA	NA	NA	NA
GABRA4	P48169	NA	NA	NA	NA	NA	NA	NA	NA	NA	0.122547	0.18739	Not significant	NA	NA	NA	NA	NA	NA
GABRA5	P31644	0.0372159	0.830575	Not significant	-0.0961878	0.467506	Not significant	NA	NA	NA	NA	NA	NA	NA	NA	NA	NA	NA	NA
GABRB1	P18505	-0.15389	0.360608	Not significant	NA	NA	NA	NA	NA	NA	0.433673	0.00154796	Higher in Alcohol.Use.Disorder	0.0163695	0.843911	Not significant	0.133006	0.322633	Not significant
GABRB2	P47870	-0.0235647	0.849173	Not significant	-0.153792	0.0566647	Not significant	-0.000449457	0.998041	Not significant	0.219018	0.334581	Not significant	0.0277891	0.79845	Not significant	-0.134919	0.45101	Not significant
GABRB3	P28472	-0.140626	0.23357	Not significant	0.014355	0.915309	Not significant	NA	NA	NA	0.167819	0.230063	Not significant	0.212722	0.143487	Not significant	NA	NA	NA
GABRD	O14764	NA	NA	NA	0.0280883	0.760279	Not significant	NA	NA	NA	NA	NA	NA	NA	NA	NA	NA	NA	NA
GABRG2	P18507	0.0223037	0.841927	Not significant	-0.0946839	0.410933	Not significant	NA	NA	NA	0.0784205	0.59685	Not significant	-0.074046	0.601796	Not significant	-0.0679931	0.725158	Not significant
GAD1	Q99259	-0.0288028	0.860853	Not significant	-0.110177	0.443802	Not significant	-0.217265	0.211257	Not significant	0.0473847	0.685471	Not significant	-0.236453	0.112018	Not significant	-0.231203	0.163519	Not significant
[truncated: 4,133 more rows]
