# Supplementary material for: Brain proteomic atlas of alcohol use disorder in adult males
Source: Transl Psychiatry. 2023 Oct 13;13:318. doi: 10.1038/s41398-023-02605-0 (PMC10575941; doi:10.1038/s41398-023-02605-0)
Supplement: Supplementary file 5 — Supplementary Table 3 [file 41398_2023_2605_MOESM5_ESM.xlsx]

## Sheet: Supp 3
Amygdala
LogFC Control vs AUD Amygdala	Accession	ID	Entrez Gene Name	Location	Type(s)	Drug(s)
0.64	P80404	ABAT	4-aminobutyrate aminotransferase	Cytoplasm	enzyme	theophylline/tretinoin/valproic acid, valproic acid, vigabatrin
0.648	Q5VST6	ABHD17B	abhydrolase domain containing 17B, depalmitoylase	Plasma Membrane	peptidase
0.633	Q8N6N7	ACBD7	acyl-CoA binding domain containing 7	Other	other
0.602	Q99798	ACO2	aconitase 2	Cytoplasm	enzyme
1.013	Q15847	ADIRF	adipogenesis regulatory factor	Nucleus	other
0.655	Q9BUR5	APOO	apolipoprotein O	Extracellular Space	other
1.543	P55087	AQP4	aquaporin 4	Plasma Membrane	transporter
0.651	P14415	ATP1B2	ATPase Na+/K+ transporting subunit beta 2	Plasma Membrane	transporter
0.591	O95670	ATP6V1G2	ATPase H+ transporting V1 subunit G2	Cytoplasm	transporter
0.94	P80723	BASP1	brain abundant membrane attached signal protein 1	Nucleus	transcription regulator
0.674	P07738	BPGM	bisphosphoglycerate mutase	Extracellular Space	phosphatase
0.588	O60477	BRINP1	BMP/retinoic acid inducible neural specific 1	Nucleus	peptidase
0.652	Q9H425	C1orf198	chromosome 1 open reading frame 198	Cytoplasm	other
1.182	Q0VF96	CGNL1	cingulin like 1	Plasma Membrane	other
1.88	P36222	CHI3L1	chitinase 3 like 1	Extracellular Space	enzyme
0.653	P09497	CLTB	clathrin light chain B	Plasma Membrane	other
0.654	P39060	COL18A1	collagen type XVIII alpha 1 chain	Extracellular Space	other	collagenase
0.737	P12110	COL6A2	collagen type VI alpha 2 chain	Extracellular Space	other	collagenase
-0.772	Q86YQ8	CPNE8	copine 8	Cytoplasm	other
0.926	P48730	CSNK1D	casein kinase 1 delta	Cytoplasm	kinase	PF-670462, SR-3029, IC261, SM1-71
0.706	Q9UBR2	CTSZ	cathepsin Z	Cytoplasm	peptidase
0.603	Q14247	CTTN	cortactin	Plasma Membrane	other
0.623	P00167	CYB5A	cytochrome b5 type A	Cytoplasm	enzyme
0.692	Q14118	DAG1	dystroglycan 1	Plasma Membrane	transmembrane receptor
1.041	P11182	DBT	dihydrolipoamide branched chain transacylase E2	Cytoplasm	enzyme
1.417	Q96HY7	DHTKD1	dehydrogenase E1 and transketolase domain containing 1	Cytoplasm	enzyme
0.601	Q96N67	DOCK7	dedicator of cytokinesis 7	Plasma Membrane	other
0.735	Q9Y4J8	DTNA	dystrobrevin alpha	Plasma Membrane	other
0.613	Q9GZT9	EGLN1	egl-9 family hypoxia inducible factor 1	Cytoplasm	enzyme
0.586	O95834	EML2	EMAP like 2	Cytoplasm	other
0.717	Q8N8S7	ENAH	ENAH actin regulator	Plasma Membrane	other
0.729	Q9UM22	EPDR1	ependymin related 1	Nucleus	other
1.066	P00488	F13A1	coagulation factor XIII A chain	Extracellular Space	enzyme
1.213	Q5XUX0	FBXO31	F-box protein 31	Extracellular Space	enzyme
0.601	Q9P0K9	FRRS1L	ferric chelate reductase 1 like	Cytoplasm	transporter
-0.593	O95837	GNA14	G protein subunit alpha 14	Plasma Membrane	enzyme
1.084	P62873	GNB1	G protein subunit beta 1	Plasma Membrane	enzyme
0.633	O00165	HAX1	HCLS1 associated protein X-1	Cytoplasm	other
0.596	P53701	HCCS	holocytochrome c synthase	Cytoplasm	enzyme
0.696	Q7Z4V5	HDGFL2	HDGF like 2	Nucleus	other
1.008	Q14CZ8	HEPACAM	hepatic and glial cell adhesion molecule	Plasma Membrane	other
0.698	P50747	HLCS	holocarboxylase synthetase	Cytoplasm	enzyme
-0.797	Q1KMD3	HNRNPUL2	heterogeneous nuclear ribonucleoprotein U like 2	Nucleus	other
1.024	P01112	HRAS	HRas proto-oncogene, GTPase	Plasma Membrane	enzyme	ISIS 2503
0.802	P04792	HSPB1	heat shock protein family B (small) member 1	Cytoplasm	other
0.828	O14558	HSPB6	heat shock protein family B (small) member 6	Cytoplasm	other
0.596	Q92743	HTRA1	HtrA serine peptidase 1	Extracellular Space	peptidase
0.603	P11717	IGF2R	insulin like growth factor 2 receptor	Plasma Membrane	transmembrane receptor
0.956	A6NGN9	IGLON5	IgLON family member 5	Other	other
0.586	Q9NPH2	ISYNA1	inositol-3-phosphate synthase 1	Cytoplasm	enzyme
0.844	P27987	ITPKB	inositol-trisphosphate 3-kinase B	Cytoplasm	kinase	GNF362
0.614	Q674X7	KAZN	kazrin, periplakin interacting protein	Plasma Membrane	other
0.762	Q9BY89	KIAA1671	KIAA1671	Other	other
0.633	Q76NI1	KNDC1	kinase non-catalytic C-lobe domain containing 1	Plasma Membrane	other
0.641	Q9BTN0	LRFN3	leucine rich repeat and fibronectin type III domain containing 3	Plasma Membrane	other
0.795	P49006	MARCKSL1	MARCKS like 1	Cytoplasm	other
0.909	Q5JRA6	MIA3	MIA SH3 domain ER export factor 3	Cytoplasm	other
0.629	Q9NZJ7	MTCH1	mitochondrial carrier 1	Cytoplasm	other
0.936	P55160	NCKAP1L	NCK associated protein 1 like	Plasma Membrane	other
0.624	Q92597	NDRG1	N-myc downstream regulated 1	Nucleus	kinase
0.728	Q9P121	NTM	neurotrimin	Plasma Membrane	other
0.585	P57721	PCBP3	poly(rC) binding protein 3	Nucleus	transcription regulator
1.165	Q92508	PIEZO1	piezo type mechanosensitive ion channel component 1	Cytoplasm	ion channel
0.768	P48454	PPP3CC	protein phosphatase 3 catalytic subunit gamma	Cytoplasm	phosphatase	voclosporin, tacrolimus, prednisone/tacrolimus, methylprednisolone/tacrolimus, pimecrolimus, cyclosporin A/methotrexate, cyclosporin A
0.636	P06737	PYGL	glycogen phosphorylase L	Cytoplasm	enzyme
0.632	O95716	RAB3D	RAB3D, member RAS oncogene family	Cytoplasm	enzyme
0.604	Q86VR2	RETREG3	reticulophagy regulator family member 3	Other	other
0.686	P60866	RPS20	ribosomal protein S20	Cytoplasm	other
1.125	P62070	RRAS2	RAS related 2	Plasma Membrane	enzyme
1.529	P06703	S100A6	S100 calcium binding protein A6	Cytoplasm	transporter
0.666	Q9UL12	SARDH	sarcosine dehydrogenase	Cytoplasm	enzyme
0.593	O75880	SCO1	synthesis of cytochrome C oxidase 1	Cytoplasm	other
-0.745	Q9UHW9	SLC12A6	solute carrier family 12 member 6	Plasma Membrane	transporter
1.268	Q9P2U7	SLC17A7	solute carrier family 17 member 7	Plasma Membrane	transporter
0.609	Q6PCB7	SLC27A1	solute carrier family 27 member 1	Plasma Membrane	transporter
-0.647	P57103	SLC8A3	solute carrier family 8 member A3	Plasma Membrane	transporter
-0.67	Q96Q15	SMG1	SMG1 nonsense mediated mRNA decay associated PI3K related kinase	Cytoplasm	kinase
0.875	Q9BX66	SORBS1	sorbin and SH3 domain containing 1	Plasma Membrane	other
0.65	Q9UH65	SWAP70	switching B cell complex subunit SWAP70	Cytoplasm	other
-0.999	Q92797	SYMPK	symplekin	Cytoplasm	other
1.074	O43759	SYNGR1	synaptogyrin 1	Plasma Membrane	transporter
-1.069	O15061	SYNM	synemin	Cytoplasm	other
0.589	Q9BQ70	TCF25	transcription factor 25	Nucleus	transcription regulator
1.761	Q15363	TMED2	transmembrane p24 trafficking protein 2	Cytoplasm	transporter
1.106	Q7Z7H5	TMED4	transmembrane p24 trafficking protein 4	Cytoplasm	transporter
0.727	Q9Y2L5	TRAPPC8	trafficking protein particle complex subunit 8	Cytoplasm	transporter
0.659	Q96JG8	MAGED4	Melanoma-associated antigen D4
