# Supplementary material for: Brain proteomic atlas of alcohol use disorder in adult males
Source: Transl Psychiatry. 2023 Oct 13;13:318. doi: 10.1038/s41398-023-02605-0 (PMC10575941; doi:10.1038/s41398-023-02605-0)
Supplement: Supplementary file 6 — Supplementary Table 4 [file 41398_2023_2605_MOESM6_ESM.xlsx]

## Sheet: Supp 4
Hypothalamus
LogFC Control vs AUD Hypothalamus	Accession	ID	Entrez Gene Name	Location	Type(s)	Drug(s)
0.672	Q9UDR5	AASS	aminoadipate-semialdehyde synthase	Cytoplasm	enzyme
0.759	Q08828	ADCY1	adenylate cyclase 1	Plasma Membrane	enzyme
0.871	P48728	AMT	aminomethyltransferase	Cytoplasm	enzyme
-0.671	Q9ULX7	CA14	carbonic anhydrase 14	Plasma Membrane	enzyme	methazolamide, hydrochlorothiazide, acetazolamide, trichloromethiazide, chlorothiazide, chlorthalidone, benzthiazide, sulfacetamide, topiramate
-0.601	P20711	DDC	dopa decarboxylase	Cytoplasm	enzyme	carbidopa/entacapone/levodopa, DOPA decarboxylase inhibitor, carbidopa/levodopa, hydrochlorothiazide/methyldopa, carbidopa/levodopa/tolcapone, levodopa/pramipexole, alpha-methyl dopa, S(-)-carbidopa, levodopa
1.166	O95886	DLGAP3	DLG associated protein 3	Cytoplasm	other
0.665	Q8N608	DPP10	dipeptidyl peptidase like 10	Extracellular Space	peptidase
0.65	O43854	EDIL3	EGF like repeats and discoidin domains 3	Extracellular Space	other
0.672	Q96RT1	ERBIN	erbb2 interacting protein	Cytoplasm	other
1.08	P00488	F13A1	coagulation factor XIII A chain	Extracellular Space	enzyme
1.053	O75899	GABBR2	gamma-aminobutyric acid type B receptor subunit 2	Plasma Membrane	G-protein coupled receptor	baclofen, arbaclofen, amitriptyline/baclofen/ketamine, arbaclofen placarbil
1.162	Q05586	GRIN1	glutamate ionotropic receptor NMDA type subunit 1	Plasma Membrane	ion channel	dextromethorphan/morphine, neramexane, bicifadine, delucemine, nebostinel, besonprodil, UK-240455, dextromethorphan/quinidine, felbamate, ifenprodil, orphenadrine, cycloserine, aspirin/caffeine/orphenadrine, N-(2-indanyl)glycinamide, dextromethorphan, acamprosate, brompheniramine/dextromethorphan/pseudoephedrine, chlorpheniramine/dextromethorphan/phenylephrine, carbinoxamine/dextromethorphan/pseu…
0.934	Q14416	GRM2	glutamate metabotropic receptor 2	Plasma Membrane	G-protein coupled receptor	talaglumetad, fasoracetam
0.795	Q96ID5	IGSF21	immunoglobin superfamily member 21	Extracellular Space	other
2.115	P01591	JCHAIN	joining chain of multimeric IgA and IgM	Extracellular Space	other
-0.611	Q9NPI9	KCNJ16	potassium inwardly rectifying channel subfamily J member 16	Plasma Membrane	ion channel
0.695	Q5T5P2	KIAA1217	KIAA1217	Cytoplasm	other
0.62	P17931	LGALS3	galectin 3	Extracellular Space	other	GCS-100, GR-MD-02
0.703	Q1L5Z9	LONRF2	LON peptidase N-terminal domain and ring finger 2	Other	other
1.045	P08582	MELTF	melanotransferrin	Plasma Membrane	other	SGN-CD228A
0.757	Q7Z3B1	NEGR1	neuronal growth regulator 1	Plasma Membrane	other
0.685	Q9Y639	NPTN	neuroplastin	Plasma Membrane	other
2.021	Q15818	NPTX1	neuronal pentraxin 1	Extracellular Space	other
-1.127	Q92686	NRGN	neurogranin	Cytoplasm	other
-0.871	A6NKN8	PCP4L1	Purkinje cell protein 4 like 1	Other	other
-1.051	P02689	PMP2	peripheral myelin protein 2	Cytoplasm	other
-0.88	Q9UD71	PPP1R1B	protein phosphatase 1 regulatory inhibitor subunit 1B	Cytoplasm	phosphatase
0.659	P40429	RPL13A	ribosomal protein L13a	Cytoplasm	other
0.631	P62854	RPS26	ribosomal protein S26	Cytoplasm	other
0.678	Q8N9R8	SCAI	suppressor of cancer cell invasion	Nucleus	transcription regulator
0.751	P05155	SERPING1	serpin family G member 1	Extracellular Space	other
0.905	Q9BYB0	SHANK3	SH3 and multiple ankyrin repeat domains 3	Plasma Membrane	other
0.668	P09486	SPARC	secreted protein acidic and cysteine rich	Extracellular Space	other
0.885	Q14515	SPARCL1	SPARC like 1	Extracellular Space	other
0.623	Q9BQ70	TCF25	transcription factor 25	Nucleus	transcription regulator
0.656	Q6PI78	TMEM65	transmembrane protein 65	Cytoplasm	other
-0.706	Q9Y5S1	TRPV2	transient receptor potential cation channel subfamily V member 2	Plasma Membrane	ion channel
0.667	A3KMH1	VWA8	von Willebrand factor A domain containing 8	Cytoplasm	enzyme
0.918	Q8N4Q0	ZADH2	zinc binding alcohol dehydrogenase domain containing 2	Cytoplasm	enzyme
