# Supplementary material for: Brain proteomic atlas of alcohol use disorder in adult males
Source: Transl Psychiatry. 2023 Oct 13;13:318. doi: 10.1038/s41398-023-02605-0 (PMC10575941; doi:10.1038/s41398-023-02605-0)
Supplement: Supplementary file 7 — Supplementary Table 5 [file 41398_2023_2605_MOESM7_ESM.xlsx]

## Sheet: Supp 5
VTA
LogFC Control vs AUD VTA	Accession	ID	Entrez Gene Name	Location	Type(s)	Drug(s)
0.655	P01023	A2M	alpha-2-macroglobulin	Extracellular Space	transporter
0.648	P00813	ADA	adenosine deaminase	Cytoplasm	enzyme	cyclophosphamide/pentostatin/rituximab, pentostatin, alemtuzumab/pentostatin, aspirin/dipyridamole/telmisartan, pentostatin/recombinant interferon, vidarabine, pentostatin/rituximab, dipyridamole, aspirin/dipyridamole, adenosine deaminase inhibitor
0.873	P02768	ALB	albumin	Extracellular Space	transporter	HPN328, gadofosveset trisodium, aldoxorubicin, GSK3128349, NM21-1480, platinum
1.531	P02647	APOA1	apolipoprotein A1	Extracellular Space	transporter	ISIS 681257
0.631	P02746	C1QB	complement C1q B chain	Extracellular Space	other
0.647	Q9NY35	CLDND1	claudin domain containing 1	Plasma Membrane	other
0.865	Q9Y646	CPQ	carboxypeptidase Q	Extracellular Space	peptidase
0.759	O43854	EDIL3	EGF like repeats and discoidin domains 3	Extracellular Space	other
0.849	P22794	EVI2A	ecotropic viral integration site 2A	Plasma Membrane	transmembrane receptor
0.637	Q96KS9	FAM167A	family with sequence similarity 167 member A	Cytoplasm	other
0.737	P22570	FDXR	ferredoxin reductase	Cytoplasm	enzyme
1.974	P01876	IGHA1	immunoglobulin heavy constant alpha 1	Extracellular Space	other
1.249	P01834	IGKC	immunoglobulin kappa constant	Extracellular Space	other
0.914	P01619	IGKV3-20	immunoglobulin kappa variable 3-20	Extracellular Space	other
0.837	B9A064	IGLL1/IGLL5	immunoglobulin lambda like polypeptide 1	Plasma Membrane	other
1.843	P01591	JCHAIN	joining chain of multimeric IgA and IgM	Extracellular Space	other
0.672	Q08380	LGALS3BP	galectin 3 binding protein	Plasma Membrane	transmembrane receptor
0.865	P08582	MELTF	melanotransferrin	Plasma Membrane	other	SGN-CD228A
0.667	Q969Z3	MTARC2	mitochondrial amidoxime reducing component 2	Cytoplasm	enzyme
0.737	Q8NCN5	PDPR	pyruvate dehydrogenase phosphatase regulatory subunit	Cytoplasm	enzyme
0.622	Q8NHP8	PLBD2	phospholipase B domain containing 2	Extracellular Space	other
0.65	P55058	PLTP	phospholipid transfer protein	Extracellular Space	enzyme
1.221	P01011	SERPINA3	serpin family A member 3	Extracellular Space	other
0.625	P05155	SERPING1	serpin family G member 1	Extracellular Space	other
0.986	O43772	SLC25A20	solute carrier family 25 member 20	Cytoplasm	transporter
0.8	Q14515	SPARCL1	SPARC like 1	Extracellular Space	other
0.648	P02787	TF	transferrin	Extracellular Space	transporter	NKP-1339, ferric carboxymaltose, MORAb-066, platinum
0.651	P30536	TSPO	translocator protein	Cytoplasm	transmembrane receptor	CGS-8216, diazepinomicin, dexamethasone/olanzapine, fluoxetine/olanzapine, estazolam, clorazepate, eszopiclone, temazepam, zolpidem, chlordiazepoxide, lorazepam, olanzapine, triazolam, flumazenil, clonazepam, flurazepam, midazolam, flunitrazepam, alprazolam, zaleplon, SSR180575, PK 11195
0.755	Q9BSA4	TTYH2	tweety family member 2	Other	ion channel
