# Supplementary material for: Brain proteomic atlas of alcohol use disorder in adult males
Source: Transl Psychiatry. 2023 Oct 13;13:318. doi: 10.1038/s41398-023-02605-0 (PMC10575941; doi:10.1038/s41398-023-02605-0)
Supplement: Supplementary file 8 — Supplementary Table 6 [file 41398_2023_2605_MOESM8_ESM.xlsx]

## Sheet: Supp 6
Nucleus Accumbens
LogFC Control vs AUD Nucleus Accumbens	Accession	ID	Entrez Gene Name	Location	Type(s)	Drug(s)
0.626	Q9UDR5	AASS	aminoadipate-semialdehyde synthase	Cytoplasm	enzyme
0.645	Q9H6R3	ACSS3	acyl-CoA synthetase short chain family member 3	Cytoplasm	enzyme
0.663	P00966	ASS1	argininosuccinate synthase 1	Cytoplasm	enzyme
-0.633	Q12983	BNIP3	BCL2 interacting protein 3	Cytoplasm	other
0.599	Q5VU97	CACHD1	cache domain containing 1	Other	other
0.783	Q8IVM0	CCDC50	coiled-coil domain containing 50	Cytoplasm	other
0.602	Q8NE62	CHDH	choline dehydrogenase	Cytoplasm	enzyme
0.789	O43405	COCH	cochlin	Extracellular Space	other
0.921	O43854	EDIL3	EGF like repeats and discoidin domains 3	Extracellular Space	other
-0.646	Q9UI08	EVL	Enah/Vasp-like	Plasma Membrane	other
0.689	P02792	FTL	ferritin light chain	Cytoplasm	enzyme
0.614	A0A0C4DH25	IGKV3D-20	immunoglobulin kappa variable 3D-20	Extracellular Space	other
-0.689	Q8N6C5	IGSF1	immunoglobulin superfamily member 1	Plasma Membrane	other
2.409	P01591	JCHAIN	joining chain of multimeric IgA and IgM	Extracellular Space	other
0.59	Q8WVF5	KCTD4	potassium channel tetramerization domain containing 4	Other	ion channel
0.868	P17931	LGALS3	galectin 3	Extracellular Space	other	GCS-100, GR-MD-02
0.647	Q08380	LGALS3BP	galectin 3 binding protein	Plasma Membrane	transmembrane receptor
0.846	P08582	MELTF	melanotransferrin	Plasma Membrane	other	SGN-CD228A
-0.902	Q6UVY6	MOXD1	monooxygenase DBH like 1	Cytoplasm	enzyme
0.616	Q9NZJ7	MTCH1	mitochondrial carrier 1	Cytoplasm	other
-1.069	Q92686	NRGN	neurogranin	Cytoplasm	other
0.86	Q96PE5	OPALIN	oligodendrocytic myelin paranodal and inner loop protein	Cytoplasm	other
-0.626	P48539	PCP4	Purkinje cell protein 4	Cytoplasm	other
0.673	O14495	PLPP3	phospholipid phosphatase 3	Plasma Membrane	phosphatase
-0.757	Q9UD71	PPP1R1B	protein phosphatase 1 regulatory inhibitor subunit 1B	Cytoplasm	phosphatase
-0.624	Q5FWE3	PRRT3	proline rich transmembrane protein 3	Other	other
-0.799	Q9Y6U3	SCIN	scinderin	Cytoplasm	other
-0.928	P63302	SELENOW	selenoprotein W	Cytoplasm	enzyme
0.89	P43003	SLC1A3	solute carrier family 1 member 3	Plasma Membrane	transporter	riluzole
0.834	O43772	SLC25A20	solute carrier family 25 member 20	Cytoplasm	transporter
0.61	Q8N8R3	SLC25A29	solute carrier family 25 member 29	Cytoplasm	transporter
0.606	P27105	STOM	stomatin	Plasma Membrane	other
-0.654	P24821	TNC	tenascin C	Extracellular Space	other	131I-tenatumomab, iodine I 131 monoclonal antibody F16SIP, F16-IL2 fusion protein
0.691	A3KMH1	VWA8	von Willebrand factor A domain containing 8	Cytoplasm	enzyme
