# Supplementary material for: Brain proteomic atlas of alcohol use disorder in adult males
Source: Transl Psychiatry. 2023 Oct 13;13:318. doi: 10.1038/s41398-023-02605-0 (PMC10575941; doi:10.1038/s41398-023-02605-0)
Supplement: Supplementary file 9 — Supplementary Table 7 [file 41398_2023_2605_MOESM9_ESM.xlsx]

## Sheet: Supp 7
Hippocampus
LogFC Control vs AUD Hippocampus	Accession	ID	Entrez Gene Name	Location	Type(s)	Drug(s)
0.599	P02765	AHSG	alpha 2-HS glycoprotein	Extracellular Space	other
0.65	P07355	ANXA2	annexin A2	Plasma Membrane	other
1.097	P36222	CHI3L1	chitinase 3 like 1	Extracellular Space	enzyme
0.678	Q9Y646	CPQ	carboxypeptidase Q	Extracellular Space	peptidase
0.849	O43854	EDIL3	EGF like repeats and discoidin domains 3	Extracellular Space	other
1.385	P01591	JCHAIN	joining chain of multimeric IgA and IgM	Extracellular Space	other
-0.599	O14782	KIF3C	kinesin family member 3C	Cytoplasm	other
0.841	Q08380	LGALS3BP	galectin 3 binding protein	Plasma Membrane	transmembrane receptor
-1.112	Q92686	NRGN	neurogranin	Cytoplasm	other
1.003	P06703	S100A6	S100 calcium binding protein A6	Cytoplasm	transporter
1.038	P01009	SERPINA1	serpin family A member 1	Extracellular Space	other
0.984	P01011	SERPINA3	serpin family A member 3	Extracellular Space	other
0.861	Q14515	SPARCL1	SPARC like 1	Extracellular Space	other
-0.746	Q93045	STMN2	stathmin 2	Plasma Membrane	other
