# Supplementary material for: Brain proteomic atlas of alcohol use disorder in adult males
Source: Transl Psychiatry. 2023 Oct 13;13:318. doi: 10.1038/s41398-023-02605-0 (PMC10575941; doi:10.1038/s41398-023-02605-0)
Supplement: Supplementary file 10 — Supplementary Table 8 [file 41398_2023_2605_MOESM10_ESM.xlsx]

## Sheet: Supp 8
Prefrontal Cortex
LogFC Control vs AUD Prefrontal Cortex	Accession	ID	Entrez Gene Name	Location	Type(s)	Drug(s)
0.606	Q9H6R3	ACSS3	acyl-CoA synthetase short chain family member 3	Cytoplasm	enzyme
0.704	Q8IWW8	ADHFE1	alcohol dehydrogenase iron containing 1	Cytoplasm	enzyme
0.622	P30038	ALDH4A1	aldehyde dehydrogenase 4 family member A1	Cytoplasm	enzyme
0.629	P00966	ASS1	argininosuccinate synthase 1	Cytoplasm	enzyme
0.965	Q13938	CAPS	calcyphosine	Cytoplasm	other
0.762	Q8NE62	CHDH	choline dehydrogenase	Cytoplasm	enzyme
0.608	Q9Y646	CPQ	carboxypeptidase Q	Extracellular Space	peptidase
0.865	O43854	EDIL3	EGF like repeats and discoidin domains 3	Extracellular Space	other
0.694	P22570	FDXR	ferredoxin reductase	Cytoplasm	enzyme
0.646	Q92506	HSD17B8	hydroxysteroid 17-beta dehydrogenase 8	Cytoplasm	enzyme
0.876	Q08380	LGALS3BP	galectin 3 binding protein	Plasma Membrane	transmembrane receptor
0.927	P08582	MELTF	melanotransferrin	Plasma Membrane	other	SGN-CD228A
0.727	O95206	PCDH8	protocadherin 8	Plasma Membrane	other
-0.589	P20472	PVALB	parvalbumin	Cytoplasm	other
1.139	P06703	S100A6	S100 calcium binding protein A6	Cytoplasm	transporter
0.69	Q9UL12	SARDH	sarcosine dehydrogenase	Cytoplasm	enzyme
1.075	P01011	SERPINA3	serpin family A member 3	Extracellular Space	other
1.106	Q86YJ6	THNSL2	threonine synthase like 2	Other	other
-0.616	P24821	TNC	tenascin C	Extracellular Space	other	131I-tenatumomab, iodine I 131 monoclonal antibody F16SIP, F16-IL2 fusion protein
