# Supplementary material for: Brain proteomic atlas of alcohol use disorder in adult males
Source: Transl Psychiatry. 2023 Oct 13;13:318. doi: 10.1038/s41398-023-02605-0 (PMC10575941; doi:10.1038/s41398-023-02605-0)
Supplement: Supplementary file 11 — Supplementary Table 9 [file 41398_2023_2605_MOESM11_ESM.xlsx]

## Sheet: Supp 9 
Amygdala
Ingenuity Canonical Pathways	-log(p-value)	Ratio	z-score	Molecules
α-Adrenergic Signaling	4.44	0.0612	1	GNA14,GNB1,HRAS,PYGL,RRAS2,SLC8A3
Role of NFAT in Regulation of the Immune Response	3.39	0.0395	1.342	CSNK1D,GNA14,GNB1,HRAS,PPP3CC,RRAS2
Agrin Interactions at Neuromuscular Junction	3.12	0.0615	NA	CTTN,DAG1,HRAS,RRAS2
fMLP Signaling in Neutrophils	3.06	0.0427	2	GNA14,GNB1,HRAS,PPP3CC,RRAS2
Oncostatin M Signaling	2.97	0.0938	NA	CHI3L1,HRAS,RRAS2
Cardiac Hypertrophy Signaling	2.52	0.0267	1.633	GNA14,GNB1,HRAS,HSPB1,PPP3CC,RRAS2
γ-linolenate Biosynthesis II (Animals)	2.4	0.133	NA	CYB5A,SLC27A1
Opioid Signaling Pathway	2.28	0.0238	1.342	CLTB,GNA14,GNB1,HRAS,PPP3CC,RRAS2
TCA Cycle II (Eukaryotic)	2.24	0.111	NA	ACO2,DHTKD1
CCR3 Signaling in Eosinophils	2.24	0.0354	NA	GNA14,GNB1,HRAS,RRAS2
Synaptic Long Term Potentiation	2.23	0.0351	1	GNA14,HRAS,PPP3CC,RRAS2
Ephrin Receptor Signaling	2.22	0.0275	1.342	GNA14,GNB1,HRAS,RRAS2,SORBS1
β-alanine Degradation I	2.2	1	NA	ABAT
G Beta Gamma Signaling	2.17	0.0339	1	GNA14,GNB1,HRAS,RRAS2
GM-CSF Signaling	2.15	0.0484	NA	HRAS,PPP3CC,RRAS2
Antiproliferative Role of Somatostatin Receptor 2	2.07	0.0455	NA	GNB1,HRAS,RRAS2
Role of NFAT in Cardiac Hypertrophy	2.06	0.0251	1.342	GNB1,HRAS,PPP3CC,RRAS2,SLC8A3
Apelin Endothelial Signaling Pathway	2.06	0.0315	NA	GNA14,GNB1,HRAS,RRAS2
IL-3 Signaling	2.05	0.0448	NA	HRAS,PPP3CC,RRAS2
Ephrin B Signaling	2.05	0.0448	NA	GNA14,GNB1,HRAS
Gαi Signaling	1.98	0.0299	NA	GNA14,GNB1,HRAS,RRAS2
Biotin-carboxyl Carrier Protein Assembly	1.9	0.5	NA	HLCS
CXCR4 Signaling	1.84	0.027	NA	GNA14,GNB1,HRAS,RRAS2
Circadian Rhythm Signaling	1.81	0.0217	NA	CSNK1D,GNA14,GNB1,HRAS,RRAS2
Regulation of IL-2 Expression in Activated and Anergic T Lymphocytes	1.8	0.0361	NA	HRAS,PPP3CC,RRAS2
Oxytocin Signaling Pathway	1.79	0.0215	2.236	GNB1,HRAS,HSPB1,PPP3CC,RRAS2
Intrinsic Prothrombin Activation Pathway	1.79	0.0645	NA	COL18A1,F13A1
Rapoport-Luebering Glycolytic Shunt	1.72	0.333	NA	BPGM
4-aminobutyrate Degradation I	1.72	0.333	NA	ABAT
Virus Entry via Endocytic Pathways	1.71	0.0333	NA	CLTB,HRAS,RRAS2
Role of MAPK Signaling in Promoting the Pathogenesis of Influenza	1.71	0.0333	NA	ATP6V1G2,HRAS,RRAS2
CLEAR Signaling Pathway	1.69	0.0202	-0.447	ATP6V1G2,HRAS,IGF2R,PPP3CC,RRAS2
PPARα/RXRα Activation	1.69	0.0244	NA	GNA14,HRAS,RRAS2,SLC27A1
Gap Junction Signaling	1.67	0.0241	NA	CSNK1D,HRAS,PPP3CC,RRAS2
Role of Tissue Factor in Cancer	1.65	0.0316	NA	GNA14,HRAS,RRAS2
Sertoli Cell-Sertoli Cell Junction Signaling	1.65	0.0237	NA	HRAS,RRAS2,SORBS1,SYMPK
HIF1α Signaling	1.62	0.0233	1	EGLN1,HRAS,PPP3CC,RRAS2
SAPK/JNK Signaling	1.6	0.0303	NA	GNB1,HRAS,RRAS2
2-ketoglutarate Dehydrogenase Complex	1.6	0.25	NA	DHTKD1
G Protein Signaling Mediated by Tubby	1.6	0.0513	NA	GNA14,GNB1
GNRH Signaling	1.59	0.0227	1	GNA14,GNB1,HRAS,RRAS2
Ferroptosis Signaling Pathway	1.55	0.0288	NA	HRAS,HSPB1,RRAS2
IL-8 Signaling	1.52	0.0216	NA	GNA14,GNB1,HRAS,RRAS2
SPINK1 General Cancer Pathway	1.52	0.0465	NA	HRAS,RRAS2
Wound Healing Signaling Pathway	1.5	0.0213	2	COL18A1,COL6A2,HRAS,RRAS2
Myo-inositol Biosynthesis	1.5	0.2	NA	ISYNA1
Glutamate Degradation III (via 4-aminobutyrate)	1.5	0.2	NA	ABAT
Melanoma Signaling	1.5	0.0455	NA	HRAS,RRAS2
Apelin Muscle Signaling Pathway	1.5	0.0455	NA	GNA14,GNB1
Thrombin Signaling	1.49	0.0211	NA	GNA14,GNB1,HRAS,RRAS2
Glioma Signaling	1.47	0.027	NA	HRAS,IGF2R,RRAS2
CNTF Signaling	1.45	0.0426	NA	HRAS,RRAS2
IL-6 Signaling	1.44	0.0263	NA	HRAS,HSPB1,RRAS2
P2Y Purigenic Receptor Signaling Pathway	1.43	0.0259	NA	GNB1,HRAS,RRAS2
Glycogen Degradation II	1.43	0.167	NA	PYGL
PI3K Signaling in B Lymphocytes	1.42	0.0256	NA	HRAS,PPP3CC,RRAS2
UVC-Induced MAPK Signaling	1.41	0.0408	NA	HRAS,RRAS2
Endocannabinoid Developing Neuron Pathway	1.41	0.0254	NA	GNB1,HRAS,RRAS2
STAT3 Pathway	1.4	0.0252	NA	HRAS,IGF2R,RRAS2
IL-2 Signaling	1.37	0.0385	NA	HRAS,RRAS2
GABA Receptor Signaling	1.36	0.0244	NA	ABAT,GNA14,GNB1
Glycogen Degradation III	1.36	0.143	NA	PYGL
Endometrial Cancer Signaling	1.35	0.0377	NA	HRAS,RRAS2
ERB2-ERBB3 Signaling	1.35	0.0377	NA	HRAS,RRAS2
Thrombopoietin Signaling	1.32	0.0364	NA	HRAS,RRAS2
Cancer Drug Resistance By Drug Efflux	1.32	0.0364	NA	HRAS,RRAS2
PKCθ Signaling in T Lymphocytes	1.32	0.0234	NA	HRAS,PPP3CC,RRAS2
Role of JAK1 and JAK3 in γc Cytokine Signaling	1.31	0.0357	NA	HRAS,RRAS2
Oleate Biosynthesis II (Animals)	1.3	0.125	NA	CYB5A
Endocannabinoid Neuronal Synapse Pathway	1.3	0.0231	NA	GNA14,GNB1,PPP3CC
