# Supplementary material for: Brain proteomic atlas of alcohol use disorder in adult males
Source: Transl Psychiatry. 2023 Oct 13;13:318. doi: 10.1038/s41398-023-02605-0 (PMC10575941; doi:10.1038/s41398-023-02605-0)
Supplement: Supplementary file 12 — Supplementary Table 10 [file 41398_2023_2605_MOESM12_ESM.xlsx]

## Sheet: Supp 10
Hypothalamus
Ingenuity Canonical Pathways	-log(p-value)	Ratio	z-score	Molecules
Dopamine Receptor Signaling	3.02	0.0429	NA	ADCY1,DDC,PPP1R1B
Dopamine-DARPP32 Feedback in cAMP Signaling	3.02	0.025	NA	ADCY1,GRIN1,KCNJ16,PPP1R1B
Synaptic Long Term Potentiation	2.42	0.0263	NA	ADCY1,GRIN1,GRM2
Lysine Degradation II	2.26	0.5	NA	AASS
Gαi Signaling	2.22	0.0224	NA	ADCY1,GABBR2,GRM2
Serotonin Receptor Signaling	2.22	0.0476	NA	ADCY1,DDC
Catecholamine Biosynthesis	1.95	0.25	NA	DDC
Serotonin and Melatonin Biosynthesis	1.86	0.2	NA	DDC
Glutamate Receptor Signaling	1.84	0.0303	NA	GRIN1,GRM2
Neurovascular Coupling Signaling Pathway	1.84	0.0162	NA	GABBR2,GRIN1,KCNJ16
cAMP-mediated signaling	1.67	0.014	NA	ADCY1,GABBR2,GRM2
Extrinsic Prothrombin Activation Pathway	1.61	0.111	NA	F13A1
Neuropathic Pain Signaling In Dorsal Horn Neurons	1.6	0.0225	NA	GRIN1,GRM2
CDK5 Signaling	1.48	0.0194	NA	ADCY1,PPP1R1B
Methylglyoxal Degradation III	1.39	0.0667	NA	ZADH2
Synaptogenesis Signaling Pathway	1.37	0.0106	NA	ADCY1,GRIN1,GRM2
Tryptophan Degradation X (Mammalian, via Tryptamine)	1.36	0.0625	NA	DDC
GABA Receptor Signaling	1.34	0.0163	NA	ADCY1,GABBR2
Endocannabinoid Neuronal Synapse Pathway	1.3	0.0154	NA	ADCY1,GRIN1
