# Supplementary material for: Brain proteomic atlas of alcohol use disorder in adult males
Source: Transl Psychiatry. 2023 Oct 13;13:318. doi: 10.1038/s41398-023-02605-0 (PMC10575941; doi:10.1038/s41398-023-02605-0)
Supplement: Supplementary file 13 — Supplementary Table 11 [file 41398_2023_2605_MOESM13_ESM.xlsx]

## Sheet: Supp 11
VTA
Ingenuity Canonical Pathways	-log(p-value)	Ratio	z-score	Molecules
Acute Phase Response Signaling	7.02	0.0417	NA	A2M,APOA1,C1QB,SERPINA3,SERPING1,TF
FXR/RXR Activation	3.54	0.038	NA	APOA1,PLTP,TF
LXR/RXR Activation	3.46	0.0357	NA	APOA1,PLTP,TF
Complement System	3.26	0.0952	NA	C1QB,SERPING1
Adenine and Adenosine Salvage III	2.3	0.333	NA	ADA
Purine Ribonucleosides Degradation to Ribose-1-phosphate	2.3	0.333	NA	ADA
Adenosine Nucleotides Degradation II	1.83	0.111	NA	ADA
Purine Nucleotides Degradation II (Aerobic)	1.7	0.0833	NA	ADA
Clathrin-mediated Endocytosis Signaling	1.54	0.0124	NA	APOA1,TF
Primary Immunodeficiency Signaling	1.48	0.05	NA	ADA
Coagulation System	1.41	0.0417	NA	A2M
Inhibition of Matrix Metalloproteases	1.37	0.0385	NA	A2M
