# Supplementary material for: Brain proteomic atlas of alcohol use disorder in adult males
Source: Transl Psychiatry. 2023 Oct 13;13:318. doi: 10.1038/s41398-023-02605-0 (PMC10575941; doi:10.1038/s41398-023-02605-0)
Supplement: Supplementary file 14 — Supplementary Table 12 [file 41398_2023_2605_MOESM14_ESM.xlsx]

## Sheet: Supp 12
Nucleus Accumbens
Ingenuity Canonical Pathways	-log(p-value)	Ratio	z-score	Molecules
Lysine Degradation II	2.32	0.5	NA	AASS
Urea Cycle	2.02	0.25	NA	ASS1
Arginine Biosynthesis IV	1.92	0.2	NA	ASS1
Citrulline-Nitric Oxide Cycle	1.92	0.2	NA	ASS1
Superpathway of Citrulline Metabolism	1.55	0.0833	NA	ASS1
Vitamin-C Transport	1.43	0.0625	NA	STOM
