# Supplementary material for: Brain proteomic atlas of alcohol use disorder in adult males
Source: Transl Psychiatry. 2023 Oct 13;13:318. doi: 10.1038/s41398-023-02605-0 (PMC10575941; doi:10.1038/s41398-023-02605-0)
Supplement: Supplementary file 15 — Supplementary Table 13 [file 41398_2023_2605_MOESM15_ESM.xlsx]

## Sheet: Supp 13
Hippocampus
Ingenuity Canonical Pathways	-log(p-value)	Ratio	z-score	Molecules
Oncostatin M Signaling	1.52	0.0312	NA	CHI3L1
SPINK1 Pancreatic Cancer Pathway	1.48	0.0286	NA	CPQ
