# Supplementary material for: Brain proteomic atlas of alcohol use disorder in adult males
Source: Transl Psychiatry. 2023 Oct 13;13:318. doi: 10.1038/s41398-023-02605-0 (PMC10575941; doi:10.1038/s41398-023-02605-0)
Supplement: Supplementary file 16 — Supplementary Table 14 [file 41398_2023_2605_MOESM16_ESM.xlsx]

## Sheet: Supp 14
Prefrontal Cortex
Ingenuity Canonical Pathways	-log(p-value)	Ratio	z-score	Molecules
4-hydroxyproline Degradation I	2.99	1	NA	ALDH4A1
Proline Degradation	2.69	0.5	NA	ALDH4A1
Arginine Degradation I (Arginase Pathway)	2.51	0.333	NA	ALDH4A1
Urea Cycle	2.39	0.25	NA	ASS1
Arginine Biosynthesis IV	2.29	0.2	NA	ASS1
Citrulline-Nitric Oxide Cycle	2.29	0.2	NA	ASS1
Histamine Degradation	1.99	0.1	NA	ALDH4A1
Putrescine Degradation III	1.95	0.0909	NA	ALDH4A1
Superpathway of Citrulline Metabolism	1.91	0.0833	NA	ASS1
Fatty Acid α-oxidation	1.88	0.0769	NA	ALDH4A1
Ethanol Degradation IV	1.88	0.0769	NA	ALDH4A1
Dopamine Degradation	1.81	0.0667	NA	ALDH4A1
Glutaryl-CoA Degradation	1.79	0.0625	NA	HSD17B8
Tryptophan Degradation X (Mammalian, via Tryptamine)	1.79	0.0625	NA	ALDH4A1
Ethanol Degradation II	1.79	0.0625	NA	ALDH4A1
Tryptophan Degradation III (Eukaryotic)	1.74	0.0556	NA	HSD17B8
Noradrenaline and Adrenaline Degradation	1.69	0.05	NA	ALDH4A1
Fatty Acid β-oxidation I	1.58	0.0385	NA	HSD17B8
Oxidative Ethanol Degradation III	1.56	0.037	NA	ALDH4A1
Serotonin Degradation	1.52	0.0333	NA	ALDH4A1
Estrogen Biosynthesis	1.49	0.0312	NA	HSD17B8
SPINK1 Pancreatic Cancer Pathway	1.45	0.0286	NA	CPQ
CSDE1 Signaling Pathway	1.38	0.0244	NA	TNC
